# Supplementary material for: Analysis of big data job requirements based on K-means text clustering in China
Source: PLoS One. 2021 Aug 5;16(8):e0255419. doi: 10.1371/journal.pone.0255419 (PMC8341572; doi:10.1371/journal.pone.0255419)
Supplement: S1 Data — (XLSX) [file pone.0255419.s001.xlsx]

## Sheet: Sheet1
Job title	Salary range	Location 1	Location 2	Experience requirement	Education requirements	Job requirements
Internet data sales KA	15,000 to 20,000	Beijing	Beiyuan	3-5 years	Junior college	Full time
Internet data sales KA	15,000 to 20,000	Beijing	Beiyuan	3-5 years	Junior college	Full time
Research and Development of Big Data Mining Application	15,000 to 20,000	Beijing	western informal gate	3-5 years	master	Full time
Procurement data analysis specialist	7 thousand-12 thousand	Beijing	Gaobeidian village	1-3 years	Junior college	Full time
Product Manager (Big Data Application)	15 thousand-25 thousand	Beijing	Fengtai Gymnasium	5-10 years	Undergraduate course	Full time
Data analysis assistant -Dell company	6 thousand -9 thousand	Beijing	chao yang men	Under 1 year	Undergraduate course	Full time
E-commerce Operation & Data Analysis	7 thousand-10 thousand	Beijing	Weifang community	1-3 years	Undergraduate course	Full time
Data product manager	15,000 to 20,000	Beijing	Houshayu	3-5 years	Undergraduate course	Full time
data analyst	8 thousand-12 thousand	Beijing	Houshayu	1-3 years	Undergraduate course	Full time
Big data architect	20,000 to 30,000	Beijing	Deshengmen	5-10 years	Junior college	Full time
Director of data management statistics	20,000 to 40,000	Beijing	Huaxiang town	5-10 years	Undergraduate course	Full time
Office Clerk Data Analyst	6 thousand -8 thousand	Beijing	PEonY Garden	1-3 years	Junior college	Full time
Associate Data Analyst (Senior) Data Analyst	13,000 to 23,000	Beijing	Jianguomen	1-3 years	Undergraduate course	Full time
Car networking big dataIoT development operation and maintenance project manager	15 thousand-17 thousand	Beijing	Jianwai avenue	3-5 years	Undergraduate course	Full time
Customer Service Center-Senior Engineer of Data Analysis (J14574)	15,000 to 20,000	Beijing	Yizhuang	1-3 years	Undergraduate course	Full time
Senior Chief Engineer of Autopilot Big Data	50,000 to 70,000	Beijing	Renhe	Over 10 years	master	Full time
Big data cloud platform engineer	10 thousand-15 thousand	Beijing	Renhe	inexperience	master	Campus
Data specialist	8000-15000	Beijing	Houshayu	Experience is unlimited	Undergraduate course	Full time
Operational data application specialist	20,000 to 30,000	Beijing	Huilongguan	5-10 years	master	Full time
Big data development engineer	15,000 to 20,000	Beijing	Deshengmen	3-5 years	Undergraduate course	Full time
Sales Director (Big Data Product Sales, Credit Information, Internet)	20,000 to 40,000	Beijing	Yongshun	3-5 years	Undergraduate course	Full time
Data statistician	6 thousand -8 thousand	Beijing	Huangcun village	1-3 years	Junior college	Full time
Data support	4 thousand -6 thousand	Beijing	Dougezhuang village	1-3 years	Undergraduate course	Full time
data analyst	10 thousand-20 thousand	Beijing	Hujialou	1-3 years	Junior college	Full time
Data Warehouse Engineer (ga)	12 thousand-16 thousand	Beijing	Laiguang camp	3-5 years	Undergraduate course	Full time
datician\data mining engineer	10 thousand-15 thousand	Beijing	Dongdan	1-3 years	Undergraduate course	Full time
Big data development engineer	15,000 to 20,000	Beijing	Beiqijia	3-5 years	Undergraduate course	Full time
Big data designer	20,000 to 30,000	Beijing	Deshengmen	3-5 years	Junior college	Full time
Data entry clerk	4 thousand -6 thousand	Beijing	Wangjing	Experience is unlimited	Junior college	Full time
Sales data analysis	8 thousand-12 thousand	Beijing	West Railway Station	Experience is unlimited	Junior college	Full time
Data Research Assistant	10 thousand-15 thousand	Beijing	Jianwai avenue	1-3 years	Undergraduate course	Full time
Human resources department _ data management post	8 thousand-13 thousand	Beijing	Shangdi	1-3 years	Undergraduate course	Full time
Data Analyst of Strategic Project Department	8 thousand-10 thousand	Beijing	Huayuan bridge	1-3 years	Junior college	Full time
Data entry intern outstanding graduates retained	Two thousand-four thousand	Beijing	minor western heaven	Experience is unlimited	Education is not limited	Internship
Big data development engineer	9000-16000	Beijing	Fuchengmen	Experience is unlimited	Undergraduate course	Full time
Data technology consultant (J10293)	10 thousand-15 thousand	Beijing	Fuxingmen	3-5 years	Undergraduate course	Full time
Industrial big data investment	8 thousand-10 thousand	Beijing	Yizhuang	Experience is unlimited	Undergraduate course	Full time
data analyst	15 thousand-25 thousand	Beijing	Yizhuang	3-5 years	Undergraduate course	Full time
Senior Sales Manager (Data Center)	20,000 to 30,000	Beijing	Jiuxianqiao	5-10 years	Junior college	Full time
Project Manager (Data Center)	15,000 to 20,000	Beijing	Jiuxianqiao	5-10 years	Undergraduate course	Full time
Chief Engineer of Data Center Operation and Maintenance	7 thousand -9 thousand	Beijing	Malianwa	3-5 years	Technical secondary school/technical secondary school	Full time
Electrical operation and maintenance attendant (data center operation and maintenance)	5 thousand -6 thousand	Beijing	Ma Po	3-5 years	Technical secondary school/technical secondary school	Full time
2021 Campus Recruitment-Big Data Development Engineer -BJ	9000-15000	Beijing	Baiziwan	inexperience	Undergraduate course	Campus
Clinical trial data statistician (part-time)	4 thousand -8 thousand	Beijing	Beidadi	3-5 years	Undergraduate course	Part-time/temporary
Energy-data quality manager (hired by General Hydropower Institute)	20,000 to 25,000	Beijing	Deshengmen	3-5 years	master	Full time
Business Manager (Statistical Direction of Clinical Trial Data)	8000-15000	Beijing	Ancient city	1-3 years	Undergraduate course	Full time
Customer Operation Position-Data Analysis Direction	20,000 to 30,000	Beijing	majuqiao town	3-5 years	Junior college	Full time
data analyst	20,000 to 30,000	Beijing	majuqiao town	5-10 years	Undergraduate course	Full time
Data engineer post	20,000 to 30,000	Beijing	Yizhuang	5-10 years	Undergraduate course	Full time
Pop data analysis	15,000 to 20,000	Beijing	majuqiao town	3-5 years	Undergraduate course	Full time
Data analysis post	9000-17000	Beijing	Yizhuang	1-3 years	Junior college	Full time
Data Analysis-Operational Quality	20,000 to 30,000	Beijing	majuqiao town	3-5 years	Undergraduate course	Full time
Business data analyst	15 thousand-25 thousand	Beijing	Yizhuang	3-5 years	Undergraduate course	Full time
Business data analyst	18,000 to 30,000	Beijing	Yizhuang	5-10 years	Undergraduate course	Full time
KA brand data strategy analysis post	18,000 to 30,000	Beijing	Yizhuang	5-10 years	Undergraduate course	Full time
Data Analysis Intern (Logistics Industry)	Two thousand-four thousand	Beijing	majuqiao town	inexperience	Undergraduate course	Internship
Data product manager	30,000 to 50,000	Beijing	olympic village	5-10 years	Undergraduate course	Full time
Data product manager	30,000 to 50,000	Beijing	Yizhuang	5-10 years	Undergraduate course	Full time
Big data development engineer	30,000 to 50,000	Beijing	olympic village	5-10 years	Undergraduate course	Full time
data analysis	20,000 to 30,000	Beijing	Yizhuang	5-10 years	Undergraduate course	Full time
Data analysis specialist	9000-13000	Beijing	Yizhuang	3-5 years	Undergraduate course	Full time
Transportation planning post-data analysis direction	12 thousand-23 thousand	Beijing	Yizhuang	3-5 years	Junior college	Full time
Seven fresh supermarket data analysis post	20,000 to 38,000	Beijing	majuqiao town	5-10 years	Junior college	Full time
Reverse Process Optimization-Data Analysis Direction	12 thousand-23 thousand	Beijing	Yizhuang	1-3 years	Undergraduate course	Full time
data analyst	15 thousand-25 thousand	Beijing	Yizhuang	3-5 years	Undergraduate course	Full time
Data Operations (Headquarters)	9000-13000	Beijing	West Railway Station	3-5 years	Undergraduate course	Full time
Data cost engineer	15,000 to 20,000	Beijing	Yizhuang	Over 10 years	Undergraduate course	Full time
[Intern]-Data Operation Intern (Beijing)	Two thousand-four thousand	Beijing	West Railway Station	inexperience	Junior college	Full time
Data mining manager	15,000 to 20,000	Beijing	majuqiao town	5-10 years	Undergraduate course	Full time
Business Data Analysis -C2M	10 thousand-20 thousand	Beijing	majuqiao town	3-5 years	Undergraduate course	Full time
[Intern] B2B data operation of FMCG	2.2 -2.8 thousand	Beijing	West Railway Station	inexperience	Junior college	Full time
Tsinghua University Electrical Engineering Department recruits power big data research engineers	10 thousand-20 thousand	Beijing	Tsinghua University	Experience is unlimited	Undergraduate course	Full time
Data operation post	15,000 to 30,000	Beijing	Zhanlan road	3-5 years	master	Full time
Financial data analysis	10 thousand-15 thousand	Beijing	chao yang men	1-3 years	Undergraduate course	Full time
Data development engineer	12,000 to 20,000	Beijing	Zhanlan road	5-10 years	Undergraduate course	Full time
Financial data analysis	8 thousand-16 thousand	Beijing	Wangjing	Experience is unlimited	Undergraduate course	Full time
Data management	7,000-14,000	Beijing	xuanwu gate	Experience is unlimited	Undergraduate course	Full time
Remote sensing data processing project manager	10 thousand-20 thousand	Beijing	Baishiqiao	1-3 years	master	Full time
Remote sensing data processing engineer	6 thousand -8 thousand	Beijing	Baishiqiao	Experience is unlimited	Undergraduate course	Full time
Big Data Instructor (MJ61)	15,000 to 20,000	Beijing	Zhongguancun	1-3 years	Undergraduate course	Full time
Big data development engineer	20,000 to 25,000	Beijing	Drum tower	3-5 years	Education is not limited	Full time
Big Data Development Engineer (Zhongguancun)	20,000 to 25,000	Beijing	Wudaokou	3-5 years	Undergraduate course	Full time
data analyst	12 thousand-16 thousand	Beijing	Wukesong	3-5 years	Undergraduate course	Full time
Data Supervisor Data Operations	8 thousand-10 thousand	Beijing	Northwest Wang	1-3 years	Undergraduate course	Full time
Data Specialist (Flexible Clock-in)	6 thousand -8 thousand	Beijing	Wanliu	Experience is unlimited	Technical secondary school/technical secondary school	Full time
Data annotator	6 thousand -8 thousand	Beijing	Hujialou	Experience is unlimited	Junior college	Full time
Data product manager	10 thousand-15 thousand	Beijing	Guangqumen	Under 1 year	Undergraduate course	Full time
School Recruitment-Data Development Engineer (J12234)	5 thousand-10 thousand	Beijing	Laiguang camp	Under 1 year	Undergraduate course	Full time
Data annotator	6 thousand -8 thousand	Beijing	Zhongguancun	Experience is unlimited	Junior college	Full time
Data product operation	Negotiable	Beijing	Wangjing	1-3 years	Undergraduate course	Full time
Data Specialist (Full Attendance Award)	6 thousand -8 thousand	Beijing	CBD	Experience is unlimited	Technical secondary school/technical secondary school	Full time
Data specialist	4 thousand -6 thousand	Beijing	West Railway Station	inexperience	Junior college	Internship
Data Application Engineer, Information Technology Department, Head Office (007660)	15,000 to 20,000	Beijing	Beiqijia	5-10 years	Undergraduate course	Full time
Data Development Engineer (JR1bp)(J11844)	8000-15000	Beijing	Laiguang camp	1-3 years	Undergraduate course	Full time
Data product specialist	Negotiable	Beijing	West Railway Station	1-3 years	Undergraduate course	Full time
Data annotation operation intern	Negotiable	Beijing	Wangjing	Experience is unlimited	Undergraduate course	Full time
Data operation analysis	Negotiable	Beijing	Wangjing	1-3 years	Undergraduate course	Full time
SG Flash Purchase-Data Product Manager	Negotiable	Beijing	Wangjing	1-3 years	Undergraduate course	Full time
Financial data assistant	8 thousand-10 thousand	Beijing	Beiqijia	inexperience	Education is not limited	Full time
Data Specialist (weekend break)	6 thousand -8 thousand	Beijing	Wanliu	Experience is unlimited	Technical secondary school/technical secondary school	Full time
Data Clerk/Statistician	6 thousand -8 thousand	Beijing	Wangjing	Experience is unlimited	Junior college	Full time
Shop-to-shop technology-data development engineer-traffic	Negotiable	Beijing	Wangjing	1-3 years	Undergraduate course	Full time
Project Manager (Financial Data) (MJ000247)	15 thousand-25 thousand	Beijing	Wangjing	3-5 years	Undergraduate course	Full time
Data operation (well paid)	4 thousand -6 thousand	Beijing	West Railway Station	inexperience	Junior college	Internship
Data product manager	10 thousand-15 thousand	Beijing	Guangqumen	Under 1 year	Undergraduate course	Full time
Financial data assistant	8 thousand-10 thousand	Beijing	Beiqijia	Experience is unlimited	Junior college	Full time
Data operation	10 thousand-15 thousand	Beijing	Jianguomen	1-3 years	Undergraduate course	Full time
Fast donkey business division-data research and development (data warehouse modeling direction)	Negotiable	Beijing	Wangjing	1-3 years	Undergraduate course	Full time
Data labeling specialist (weekend break+holiday benefit)	8 thousand-13 thousand	Beijing	twin-well	Experience is unlimited	Junior college	Full time
Data director	30,000 to 50,000	Beijing	Zhanlan road	5-10 years	Undergraduate course	Full time
Data annotator	6 thousand -8 thousand	Beijing	side gate	Experience is unlimited	Junior college	Full time
Data operation	10 thousand-15 thousand	Beijing	Hujialou	1-3 years	Undergraduate course	Full time
Data Specialist+Five Insurance and One Gold	6 thousand -8 thousand	Beijing	Dongsi	Experience is unlimited	Technical secondary school/technical secondary school	Full time
Data product manager	25 thousand-35 thousand	Beijing	Zhongguancun	3-5 years	Undergraduate course	Full time
Head Office-Management Planning Headquarters-Data Governance Post	10 thousand-15 thousand	Beijing	Baiziwan	1-3 years	Undergraduate course	Full time
Data specialist+shuttle bus	6 thousand -8 thousand	Beijing	Wanliu	Experience is unlimited	Technical secondary school/technical secondary school	Full time
Data Specialist (9: 00 a.mto 6: 00 p.m.+Snack Afternoon Tea)	6 thousand -8 thousand	Beijing	PEonY Garden	Experience is unlimited	Junior college	Full time
Data Specialist+Performance Bonus	6 thousand -8 thousand	Beijing	Financial Street	Experience is unlimited	Technical secondary school/technical secondary school	Full time
Data product manager	10 thousand-15 thousand	Beijing	Guangqumen	Under 1 year	Undergraduate course	Full time
Data assistant	8000-15000	Beijing	Yongshun	Experience is unlimited	Junior college	Full time
Data researcher	8 thousand-10 thousand	Beijing	Beiqijia	Experience is unlimited	Junior college	Full time
Data operation	15,000 to 20,000	Beijing	Hujialou	3-5 years	Junior college	Full time
Gao Xing-Data Analyst	Negotiable	Beijing	Wangjing	1-3 years	Undergraduate course	Full time
School Recruitment-Data Analysis and Mining Engineer (J12225)	2.5 -5 thousand	Beijing	Laiguang camp	Under 1 year	Undergraduate course	Full time
Data Operations Specialist	6 thousand -8 thousand	Beijing	Huangcun village	Experience is unlimited	Junior college	Full time
Data Operations Specialist	6 thousand -8 thousand	Beijing	Gaobeidian village	1-3 years	Junior college	Full time
Data operation and maintenance engineer	10 thousand-15 thousand	Beijing	Taiyanggong village	3-5 years	master	Full time
Intern-Data Direction	Two thousand-four thousand	Beijing	Dashanzi	Experience is unlimited	Undergraduate course	Internship
Data Operation (High-precision Map Direction)-Unmanned Vehicle Distribution Center	Negotiable	Beijing	West Railway Station	1-3 years	Undergraduate course	Full time
Intern data analyst	Two thousand-four thousand	Beijing	Dawang road	inexperience	Undergraduate course	Internship
Data Specialist (Holiday Benefits)	6 thousand -8 thousand	Beijing	CBD	Experience is unlimited	Technical secondary school/technical secondary school	Full time
Computer data assistant	6 thousand -8 thousand	Beijing	Hujialou	Experience is unlimited	Junior college	Full time
Data Operations Group leader	Negotiable	Beijing	Wangjing	3-5 years	Undergraduate course	Full time
Data researcher assistant	15,000 to 20,000	Beijing	Jianguomen	Experience is unlimited	Junior college	Full time
Data BP	15 thousand-25 thousand	Beijing	Northwest Wang	3-5 years	Undergraduate course	Full time
Data operation	10 thousand-15 thousand	Beijing	Beiqijia	Experience is unlimited	Education is not limited	Full time
Data assistant	8 thousand-10 thousand	Beijing	Beiqijia	Experience is unlimited	Junior college	Full time
Computer data assistant	6 thousand -8 thousand	Beijing	Zhongguancun	Experience is unlimited	Junior college	Full time
Data annotator	6 thousand -8 thousand	Beijing	Beidadi	Experience is unlimited	Junior college	Full time
Data statistician	6 thousand -8 thousand	Beijing	Dongsi	Experience is unlimited	Junior college	Full time
Data Operations Manager	15,000 to 20,000	Beijing	Wudaokou	3-5 years	Undergraduate course	Full time
Data Operations Specialist	Negotiable	Beijing	Northwest Wang	3-5 years	Undergraduate course	Full time
Data operation	15,000 to 20,000	Beijing	Wangjing	3-5 years	Undergraduate course	Full time
Data Supervisor+Performance Bonus	6 thousand -8 thousand	Beijing	Dongsi	Experience is unlimited	Technical secondary school/technical secondary school	Full time
Data operation (no overtime)	6 thousand -8 thousand	Beijing	Beichen	1-3 years	Junior college	Full time
Data operation	6 thousand -8 thousand	Beijing	CBD	Experience is unlimited	Junior college	Full time
Data manager	10 thousand-20 thousand	Beijing	Deshengmen	1-3 years	Junior college	Full time
Data Operations Specialist	7 thousand-11 thousand	Beijing	Gongzhufen	1-3 years	Undergraduate course	Full time
Data operation	Negotiable	Beijing	Wangjing	1-3 years	Undergraduate course	Full time
Data annotator	6 thousand -8 thousand	Beijing	Wudaokou	1-3 years	Undergraduate course	Full time
Data quality engineer	10 thousand-15 thousand	Beijing	heping men	1-3 years	Undergraduate course	Full time
Senior engineer/expert in data development (preferred by Meituan)	Negotiable	Beijing	West Railway Station	1-3 years	Undergraduate course	Full time
Data Operation (case Direction)-Unmanned Vehicle Distribution Center	Negotiable	Beijing	West Railway Station	Experience is unlimited	Undergraduate course	Full time
Data architect	Negotiable	Beijing	Zhongguancun	5-10 years	Undergraduate course	Full time
Data operation and maintenance	20,000 to 35,000	Beijing	Jingshan mountain	3-5 years	Undergraduate course	Full time
Data analyst (double break, five insurance and one gold)	6 thousand -8 thousand	Beijing	CBD	Experience is unlimited	Junior college	Full time
Cinema data operations manager	10 thousand-15 thousand	Beijing	Gaobeidian village	1-3 years	Undergraduate course	Full time
Comprehensive data support manager (J15048)	10 thousand-18 thousand	Beijing	Dongsi	5-10 years	Junior college	Full time
Data operation	9000-12000	Beijing	Laiguang camp	1-3 years	Undergraduate course	Full time
Risk monitor (data monitor)	10 thousand-15 thousand	Beijing	Chinese holly	Under 1 year	Undergraduate course	Full time
Data specialist	6 thousand -8 thousand	Beijing	Hujialou	1-3 years	Junior college	Full time
Medical data analyst	6 thousand -8 thousand	Beijing	Laiguang camp	Experience is unlimited	Undergraduate course	Full time
Data specialist	8 thousand-10 thousand	Beijing	Shahe	Experience is unlimited	master	Full time
Data statistician (paid annual leave+meal supplement)	6 thousand -8 thousand	Beijing	Ganjiakou	Experience is unlimited	Education is not limited	Full time
Data Specialist/Supervisor	7 thousand-10 thousand	Beijing	Gaobeidian village	3-5 years	Junior college	Full time
Data operation	8 thousand-10 thousand	Beijing	Wangjing	Experience is unlimited	Junior college	Full time
Intermediate data development engineer	10 thousand-15 thousand	Beijing	Financial Street	3-5 years	Undergraduate course	Full time
Data sales consultant	10 thousand-15 thousand	Beijing	Wudaokou	1-3 years	Junior college	Full time
Data operation	10 thousand-15 thousand	Beijing	Wangjing	1-3 years	Undergraduate course	Full time
Capacity operation (data operation direction)	Negotiable	Beijing	Wangjing	1-3 years	Undergraduate course	Full time
HR data analysis expert	Negotiable	Beijing	Wangjing	3-5 years	Undergraduate course	Full time
Head of data operations	10 thousand-15 thousand	Beijing	Jianguomen	3-5 years	Undergraduate course	Full time
Map data production management	Negotiable	Beijing	West Railway Station	1-3 years	Undergraduate course	Full time
Intern in data governance post	Two thousand-four thousand	Beijing	Baiziwan	inexperience	Undergraduate course	Internship
Data operation	10 thousand-15 thousand	Beijing	CBD	Experience is unlimited	Education is not limited	Full time
Data operation	6 thousand -8 thousand	Beijing	Beidadi	Under 1 year	Junior college	Full time
SG Flash Purchase-User Growth Data Product Expert	Negotiable	Beijing	Wangjing	3-5 years	Undergraduate course	Full time
Product-data product leader	Negotiable	Beijing	Dongdan	3-5 years	Undergraduate course	Full time
Data operation	4 thousand -6 thousand	Beijing	West Railway Station	inexperience	Junior college	Internship
Data Operations Manager	Negotiable	Beijing	Chinese holly	3-5 years	Undergraduate course	Full time
Data annotator	5 thousand -8 thousand	Beijing	Wangjing	Experience is unlimited	Junior college	Full time
Data Operations Specialist	6 thousand -8 thousand	Beijing	Science and technology park	1-3 years	Junior college	Full time
Data Analyst-Customer Experience Group	Negotiable	Beijing	Wangjing	1-3 years	Undergraduate course	Full time
Data product manager	18,000 to 22,000	Beijing	International trade	3-5 years	Undergraduate course	Full time
statistics	10 thousand-15 thousand	Beijing	CBD	1-3 years	Undergraduate course	Full time
Data Analyst -tableau	8000-15000	Beijing	Dawang road	1-3 years	Undergraduate course	Full time
Data operations expert	Negotiable	Beijing	West Railway Station	1-3 years	Undergraduate course	Full time
Data annotation	5 thousand -8 thousand	Beijing	Wangjing	1-3 years	Junior college	Full time
Data intern	Two thousand-four thousand	Beijing	Xisanqi	inexperience	Junior college	Internship
Data statistician	6 thousand -8 thousand	Beijing	Huaxiang town	inexperience	Junior college	Full time
Senior data engineer (MJ004003)	20,000 to 35,000	Beijing	Northwest Wang	3-5 years	Undergraduate course	Full time
Data Development Engineer (LT1jdd)(J12099)	3.5 -7 thousand	Beijing	Laiguang camp	1-3 years	Undergraduate course	Full time
Computer data assistant	6 thousand -8 thousand	Beijing	Zhongguancun	Experience is unlimited	Junior college	Full time
Data product manager	20,000 to 30,000	Beijing	Gaobeidian village	3-5 years	Undergraduate course	Full time
Data mining expert	Negotiable	Beijing	Dongdan	3-5 years	Undergraduate course	Full time
Data development analysis engineer	10 thousand-15 thousand	Beijing	Shangdi	3-5 years	Undergraduate course	Full time
Data development engineer	Negotiable	Beijing	Wudaokou	3-5 years	Undergraduate course	Full time
Data product manager	17 thousand-25 thousand	Beijing	Sanlitun	3-5 years	Undergraduate course	Full time
Data operation (basic salary 5500+ performance bonus)	6 thousand -8 thousand	Beijing	Wukesong	1-3 years	Junior college	Full time
[Urgent employment] Data labeling interns	Two thousand-four thousand	Beijing	Shangdi	Experience is unlimited	Education is not limited	Full time
Junior data engineer	6 thousand -8 thousand	Beijing	Yizhuang	inexperience	Undergraduate course	Internship
Data operation	15,000 to 20,000	Beijing	Wangjing	3-5 years	Undergraduate course	Full time
Data Technology and Products Department-Senior Java R&D Engineer-Data Center (Beijing)	Negotiable	Beijing	South exit	inexperience	Undergraduate course	Full time
Data operation 1251	15,000 to 20,000	Beijing	Dongsi	1-3 years	Undergraduate course	Full time
Data operation	8 thousand-12 thousand	Beijing	Beiqijia	Experience is unlimited	Junior college	Full time
Assistant Data Visualization Engineer	6 thousand -8 thousand	Beijing	Science and technology park	inexperience	Junior college	Full time
Guan Peisheng (data modeling direction)	10 thousand-15 thousand	Beijing	Jinsong	Under 1 year	Undergraduate course	Full time
Data screening analyst	8 thousand-12 thousand	Beijing	you an men	inexperience	Junior college	Full time
Data operation	6 thousand -8 thousand	Beijing	Huangcun village	Experience is unlimited	Junior college	Full time
Medical data mining and analysis supervisor/manager	10 thousand-20 thousand	Beijing	Wukesong	3-5 years	master	Full time
Exception data auditor	6 thousand -8 thousand	Beijing	Balizhuang	3-5 years	Junior college	Full time
New Retail Technology Business Group-Data Mining Expert/Senior Expert-Amoy Technology Department	Negotiable	Beijing	South exit	inexperience	Undergraduate course	Full time
Data processing engineer	4 thousand -6 thousand	Beijing	East gate	Experience is unlimited	Undergraduate course	Full time
Flash Purchase-"New Retail" Data Warehouse Architect	Negotiable	Beijing	Wangjing	3-5 years	Undergraduate course	Full time
Senior data development engineer	10 thousand-15 thousand	Beijing	Financial Street	5-10 years	Undergraduate course	Full time
Data Model Designer (PM)	20,000 to 35,000	Beijing	Dongxiaokou	Over 10 years	Undergraduate course	Full time
Alibaba Cloud Intelligent Business Group-Data Center Cluster Security Expert-East China/South China/North China	Negotiable	Beijing	South exit	inexperience	Undergraduate course	Full time
Software Development Center-Data Security Management Consultant -97884	20,000 to 30,000	Beijing	Deshengmen	5-10 years	Undergraduate course	Full time
Financial data analysis	10 thousand-15 thousand	Beijing	Hujialou	Experience is unlimited	Education is not limited	Full time
Data statistician	10 thousand-15 thousand	Beijing	CBD	1-3 years	Undergraduate course	Full time
Data product manager	25 thousand-35 thousand	Beijing	Liangxiang	5-10 years	Undergraduate course	Full time
Operational management to data analyst	15,000 to 20,000	Beijing	Yongshun	Over 10 years	Junior college	Full time
Big Data Service Product Manager	18,000 to 28,000	Beijing	an ding gate	Over 10 years	Undergraduate course	Full time
Good Life Headquarters-Data Management Peisheng	10 thousand-15 thousand	Beijing	Jinsong	Experience is unlimited	master	Campus
Data product manager	10 thousand-15 thousand	Beijing	Guangqumen	Under 1 year	Undergraduate course	Full time
Junior data development engineer	6 thousand -8 thousand	Beijing	Financial Street	1-3 years	Undergraduate course	Full time
Head of business data operations	10 thousand-15 thousand	Beijing	Northwest Wang	1-3 years	Undergraduate course	Full time
Data labeling specialist (weekend break+holiday benefit)	8 thousand-11 thousand	Beijing	Marco Polo Bridge	Experience is unlimited	Undergraduate course	Full time
Data development	8 thousand-10 thousand	Beijing	Beidadi	Experience is unlimited	Junior college	Full time
NLP data engineer	Negotiable	Beijing	Wangjing	1-3 years	Undergraduate course	Full time
Computer data assistant	6 thousand -8 thousand	Beijing	side gate	Experience is unlimited	Junior college	Full time
Product Manager (Data Governance Direction) (JR1mt)(J11974)	15 thousand-25 thousand	Beijing	Laiguang camp	1-3 years	Undergraduate course	Full time
Meituan Youxuan-Senior Engineer/Technical Expert in Data Development	Negotiable	Beijing	Wangjing	3-5 years	Undergraduate course	Full time
Data operation	5 thousand -9 thousand	Beijing	Yansha	inexperience	Undergraduate course	Full time
Data specialist	6 thousand -8 thousand	Beijing	Science and technology park	1-3 years	Undergraduate course	Full time
Data Development Engineer (LT1jdd)(J12098)	4 thousand -8 thousand	Beijing	Laiguang camp	1-3 years	Undergraduate course	Full time
Project Manager (Financial Data) (MJ000192)	18,000 to 28,000	Beijing	Wangjing	3-5 years	Undergraduate course	Full time
Meituan Distribution-Assessment Data Analysis	Negotiable	Beijing	West Railway Station	1-3 years	Undergraduate course	Full time
Data Supervisor (Year-end Award)	6 thousand -8 thousand	Beijing	Wanliu	Experience is unlimited	Technical secondary school/technical secondary school	Full time
Data operation (five insurance and one gold)	5 thousand -9 thousand	Beijing	Yansha	Experience is unlimited	Undergraduate course	Full time
Data operation	15,000 to 20,000	Beijing	Jianwai avenue	Experience is unlimited	Junior college	Full time
Data researcher	10 thousand-15 thousand	Beijing	International trade	Experience is unlimited	Junior college	Full time
Senior data product manager	Negotiable	Beijing	Wangjing	1-3 years	Undergraduate course	Full time
Data specialist	6 thousand -8 thousand	Beijing	Yizhuang	1-3 years	Junior college	Full time
Data and Information Management Department-Data Management Post	Negotiable	Beijing	CBD	inexperience	master	Campus
Data manager (ACDM/CDM1/CDM2/SCDM)	5 thousand-10 thousand	Beijing	Yuetan	1-3 years	Undergraduate course	Full time
Data engineer	15,000 to 30,000	Beijing	college road	1-3 years	Undergraduate course	Full time
Data development engineer	8000-15000	Beijing	Apple orchard	1-3 years	Undergraduate course	Full time
Senior Data Specialist (Manager level)	15 thousand-18 thousand	Beijing	Gaobeidian village	5-10 years	Junior college	Full time
Data annotation	6 thousand -7 thousand	Beijing	Huilongguan	1-3 years	Junior college	Full time
Data statistician	6 thousand -8 thousand	Beijing	Huangcun village	Experience is unlimited	Junior college	Full time
Data operation	Negotiable	Beijing	Northwest Wang	3-5 years	Undergraduate course	Full time
Data annotator	Negotiable	Beijing	Wangjing	Experience is unlimited	Junior college	Full time
Data product manager	20,000 to 30,000	Beijing	Northwest Wang	3-5 years	Undergraduate course	Full time
Data governance manager	10 thousand-20 thousand	Beijing	Apple orchard	1-3 years	Undergraduate course	Full time
Data operation analysis	10 thousand-18 thousand	Beijing	Zhongguancun	3-5 years	Undergraduate course	Full time
Data statistician	6 thousand -8 thousand	Beijing	Science and technology park	Experience is unlimited	Junior college	Full time
Data operation	6.3 thousand -6.9 thousand	Beijing	Nanyuan	1-3 years	Junior college	Full time
Donghua Botai, Data Governance Engineer	Negotiable	Beijing	Shuangyushu	3-5 years	Undergraduate course	Full time
Data Technology and Products Department-Senior Technical Expert-Data Center (Beijing)	Negotiable	Beijing	South exit	inexperience	Undergraduate course	Full time
Data Policy Director/Manager	12,000 to 20,000	Beijing	Northwest Wang	3-5 years	Undergraduate course	Full time
Data annotation	5 thousand -6 thousand	Beijing	Qinghe	1-3 years	Junior college	Full time
Data Technology and Products Department -Java Technology Expert-Data Center (Beijing)	Negotiable	Beijing	South exit	inexperience	Undergraduate course	Full time
Data supervisor+shuttle bus	6 thousand -8 thousand	Beijing	Dongsi	Experience is unlimited	Technical secondary school/technical secondary school	Full time
Data operation (several product departments)	4 thousand -6 thousand	Beijing	olympic village	1-3 years	Junior college	Full time
CRO Technology Department -java Development Senior Engineer/Development Expert-Data-Beijing	Negotiable	Beijing	South exit	inexperience	Undergraduate course	Full time
Data operation	10 thousand-15 thousand	Beijing	Lincui	1-3 years	Undergraduate course	Full time
Back-end developers of big data application scenarios	Negotiable	Beijing	Malianwa	Experience is unlimited	Undergraduate course	Full time
Data model designer (MM)	20,000 to 35,000	Beijing	Dongxiaokou	Over 10 years	Undergraduate course	Full time
Data model designer	15,000 to 20,000	Beijing	Drum tower	3-5 years	Education is not limited	Full time
Senior data engineer	20,000 to 30,000	Beijing	Dongsi	5-10 years	Undergraduate course	Full time
Sales operations (data operations)	5.5 thousand -8 thousand	Beijing	Deshengmen	Experience is unlimited	Undergraduate course	Full time
Senior data development engineer	20,000 to 30,000	Beijing	Zhongguancun	3-5 years	Undergraduate course	Full time
Alibaba Cloud Intelligent Business Group-Data Center Cluster Security Management Specialist-East China/South China/North China	Negotiable	Beijing	South exit	inexperience	Undergraduate course	Full time
New Retail Technology Business Group-Big Data Development Expert/Senior Expert-Amoy Technology Department	Negotiable	Beijing	South exit	inexperience	Undergraduate course	Full time
Data warehouse development engineer	Negotiable	Beijing	Chaoyang road	3-5 years	Undergraduate course	Full time
Intermediate data engineer	13,000 to 17,000	Beijing	Shangdi	3-5 years	Undergraduate course	Full time
Data Model Designer (PM)	30,000 to 40,000	Beijing	Dongxiaokou	Over 10 years	Undergraduate course	Full time
Data model designer (MM)	30,000 to 40,000	Beijing	Dongxiaokou	Over 10 years	Undergraduate course	Full time
Data planning business expert	20,000 to 30,000	Beijing	Chinese holly	5-10 years	Undergraduate course	Full time
Data Product Manager (J206863)	20,000 to 30,000	Beijing	Laiguang camp	3-5 years	Undergraduate course	Full time
Data Operations Specialist	8 thousand-12 thousand	Beijing	you an men	inexperience	Junior college	Full time
Data announcer (9 am and 6 pm+meal supplement)	6 thousand -8 thousand	Beijing	Shangdi	Experience is unlimited	Junior college	Full time
Implementation engineer of data warehouse (GY1gxq)(J11841)	15,000 to 20,000	Beijing	Beiqijia	1-3 years	Undergraduate course	Full time
Data Cleaning and Analysis Assistant (Recruitment)	8 thousand-12 thousand	Beijing	you an men	Experience is unlimited	Junior college	Full time
Data warehouse development engineer	15,000 to 30,000	Beijing	twin-well	3-5 years	Undergraduate course	Full time
Data analysis specialist	8 thousand-11 thousand	Beijing	Wudaokou	Experience is unlimited	Undergraduate course	Full time
Data warehouse development engineer	30,000 to 50,000	Beijing	Wangjing	1-3 years	Undergraduate course	Full time
Data warehouse engineer	25 thousand-35 thousand	Beijing	Wangjing	3-5 years	Undergraduate course	Full time
Data labeling specialist (transportation subsidy+physical examination)	4 thousand -6 thousand	Beijing	Datun	Experience is unlimited	Junior college	Full time
Data annotator	Two thousand-four thousand	Beijing	Zhongguancun	Experience is unlimited	Education is not limited	Part-time/temporary
Project Manager in Data Center	15,000 to 30,000	Beijing	heping men	3-5 years	Junior college	Full time
Data engineer	10 thousand-15 thousand	Beijing	Chinese holly	1-3 years	Undergraduate course	Full time
Data annotation	5 thousand -7 thousand	Beijing	Shangdi	1-3 years	Junior college	Full time
(Beijing School Recruitment) Data Engineer	6 thousand-12 thousand	Beijing	college road	Experience is unlimited	Undergraduate course	Full time
Data statistics analyst	10 thousand-15 thousand	Beijing	Yuetan	Experience is unlimited	Education is not limited	Full time
Data Marking Specialist (Housing Subsidy+Physical Examination)	4 thousand -6 thousand	Beijing	Jianguo Road	Experience is unlimited	Junior college	Full time
Medical data platform architecture engineer (J24284)	14,000 to 20,000	Beijing	Yizhuang	3-5 years	Undergraduate course	Full time
Data development engineer	15,000 to 20,000	Beijing	Jianwai avenue	3-5 years	Undergraduate course	Full time
Mei Tuan you Xuan-data products experts	Negotiable	Beijing	Wangjing	3-5 years	Undergraduate course	Full time
Industrial big data researcher	15,000 to 20,000	Beijing	Huayuan road	Experience is unlimited	master	Full time
Data analysis intern (operation side)	Two thousand-four thousand	Beijing	Liangma bridge	Experience is unlimited	Undergraduate course	Internship
Data annotator	6 thousand -8 thousand	Beijing	you an men	inexperience	Junior college	Campus
Data Center Project Manager (Beijing)	10 thousand-15 thousand	Beijing	heping men	1-3 years	Undergraduate course	Full time
Financial management to data analysis	8 thousand-10 thousand	Beijing	Yongshun	Experience is unlimited	Junior college	Full time
Data development engineer	8 thousand-12 thousand	Beijing	Dongzhimen	1-3 years	Undergraduate course	Full time
Data Model Design Manager	15,000 to 30,000	Beijing	Sanlitun	3-5 years	Undergraduate course	Full time
Data management manager	10 thousand-20 thousand	Beijing	Yuetan	3-5 years	Undergraduate course	Full time
Senior Data Governance Engineer	12 thousand-18 thousand	Beijing	CBD	5-10 years	Junior college	Full time
Data technician	4 thousand -6 thousand	Beijing	Houshayu	1-3 years	Technical secondary school/technical secondary school	Full time
Data specialist	4 thousand -5 thousand	Beijing	Malianwa	1-3 years	Junior college	Full time
Urgent employment of data announcer (9 am and 6 pm+meal supplement)	6 thousand -8 thousand	Beijing	Sanyuanqiao	Experience is unlimited	Junior college	Full time
Senior Data Programming Manager/Data Programming Manager (J12572)	30,000 to 50,000	Beijing	Gongzhufen	5-10 years	master	Full time
Data engineer	7,000-14,000	Beijing	Wudaokou	Experience is unlimited	Undergraduate course	Full time
Data Intern (J10243)	Two thousand-four thousand	Beijing	Dashanzi	Under 1 year	Undergraduate course	Full time
Recruitment data marked post specialist/five insurance and one gold/	4 thousand -6 thousand	Beijing	Wangjing	Experience is unlimited	Junior college	Full time
Data Product Manager (BI Direction) (J200923016)	20,000 to 30,000	Beijing	Northwest Wang	3-5 years	Undergraduate course	Full time
Data operation and maintenance engineer	4 thousand -6 thousand	Beijing	olympic village	1-3 years	Junior college	Full time
Data Visualization Assistant	6 thousand -8 thousand	Beijing	you an men	Experience is unlimited	Junior college	Full time
Data collation post	8 thousand-11 thousand	Beijing	Shijingshan	3-5 years	Undergraduate course	Full time
Data Governance Specialist	10 thousand-15 thousand	Beijing	an ding gate	1-3 years	Undergraduate course	Full time
Chief Engineer of Data Platform Architecture	30,000 to 50,000	Beijing	Renhe	5-10 years	Undergraduate course	Full time
data analyst	10 thousand-15 thousand	Beijing	wan ch'uan river	1-3 years	Junior college	Full time
Data model design post	17 thousand-25 thousand	Beijing	Sanlitun	3-5 years	Undergraduate course	Full time
Data modeling engineer	20,000 to 30,000	Beijing	an ding gate	5-10 years	Undergraduate course	Full time
Business data development engineer	25 thousand-45 thousand	Beijing	Wangjing	3-5 years	Undergraduate course	Full time
Data specialist	4.5 -6 thousand	Beijing	Northwest Wang	1-3 years	Undergraduate course	Full time
Data operation and maintenance engineer	10 thousand-15 thousand	Beijing	State fair	3-5 years	Undergraduate course	Full time
Data warehouse development engineer (J12554)	15,000 to 20,000	Beijing	Laiguang camp	3-5 years	Education is not limited	Full time
Big Data Development Engineer (Data Governance Direction) (J153416)	20,000 to 30,000	Beijing	Laiguang camp	3-5 years	Undergraduate course	Full time
statistics	10 thousand-15 thousand	Beijing	CBD	1-3 years	Undergraduate course	Full time
Financial data analyst	15,000 to 30,000	Beijing	Tuanjiehu	Under 1 year	Junior college	Full time
Data development engineer	18,000 to 25,000	Beijing	platform bridge	5-10 years	Undergraduate course	Full time
Data implementation engineer	Two thousand-four thousand	Beijing	Suzhou street	Experience is unlimited	Undergraduate course	Internship
Data technician	8 thousand-10 thousand	Beijing	xuanwu gate	3-5 years	Junior college	Full time
Data programmer (J12574)	10 thousand-15 thousand	Beijing	Gongzhufen	3-5 years	master	Full time
Computer data technician (intern)	6 thousand -8 thousand	Beijing	you an men	Experience is unlimited	Junior college	Full time
Data product manager	Negotiable	Beijing	Dongdan	1-3 years	Undergraduate course	Full time
Medical data product manager	Negotiable	Beijing	Dongdan	1-3 years	Undergraduate course	Full time
Gis data processing	12 thousand-18 thousand	Beijing	Liqiao	3-5 years	Undergraduate course	Full time
Data governance expert	Negotiable	Beijing	Jianwai avenue	Experience is unlimited	Undergraduate course	Full time
Senior data product manager	Negotiable	Beijing	Wangjing	1-3 years	Undergraduate course	Full time
Data collator-intermediate level	10 thousand-15 thousand	Beijing	gate of yamen	3-5 years	Undergraduate course	Full time
Data product manager	10 thousand-15 thousand	Beijing	Wangjing	1-3 years	Undergraduate course	Full time
Data Officer	4 thousand -5 thousand	Beijing	Shangdi	1-3 years	Junior college	Full time
Senior Product Manager-Data Center Direction	11,000 to 20,000	Beijing	twin-well	3-5 years	Undergraduate course	Full time
Data development engineer	15 thousand-25 thousand	Beijing	Beichen	Experience is unlimited	Undergraduate course	Full time
Senior data product manager	Negotiable	Beijing	Wangjing	1-3 years	Undergraduate course	Full time
Data visualization engineer assistant (can practice for 5K)	6 thousand -8 thousand	Beijing	Baishiqiao	Experience is unlimited	Junior college	Full time
Statistical analysis of data	6 thousand -8 thousand	Beijing	Yizhuang	inexperience	Junior college	Full time
Data Analyst Assistant (available)	6 thousand -8 thousand	Beijing	you an men	inexperience	Junior college	Full time
Medical data product manager	8000-15000	Beijing	Ozeki	Experience is unlimited	Undergraduate course	Full time
SAS data analysis mining engineer	15,000 to 20,000	Beijing	Shijingshan	1-3 years	Undergraduate course	Full time
Data annotation	5 thousand -7 thousand	Beijing	Zhongguancun	1-3 years	Junior college	Full time
data analysis	4 thousand -6 thousand	Beijing	West Railway Station	Experience is unlimited	Junior college	Full time
Data Development Engineer (Production 2 2002)	7,000-14,000	Beijing	Shijingshan	1-3 years	Undergraduate course	Full time
Data Management Department-Data Architecture and Model Management Post	Negotiable	Beijing	Apple orchard	3-5 years	Undergraduate course	Full time
Data Specialist (partial order direction)	6 thousand -8 thousand	Beijing	Science and technology park	1-3 years	Junior college	Full time
Data settlement specialist	5 thousand -8 thousand	Beijing	Temple of heaven	1-3 years	Undergraduate course	Full time
Data analyst commodity specialist	5 thousand -8 thousand	Beijing	chao yang men	1-3 years	Junior college	Full time
Data analyst (intermediate level)	10 thousand-15 thousand	Beijing	Hongmiao	3-5 years	Undergraduate course	Full time
Clerk (Data Analysis)	6 thousand -8 thousand	Beijing	Fengtai Gymnasium	Experience is unlimited	Junior college	Full time
Data governance engineer	20,000 to 40,000	Beijing	hepingli street	1-3 years	Education is not limited	Full time
Data Labeler (Meituan)	4 thousand -6 thousand	Beijing	Wangjing	Experience is unlimited	Undergraduate course	Full time
Data Model Designer (PM)	30,000 to 45,000	Beijing	Dongxiaokou	Over 10 years	Undergraduate course	Full time
Senior data products (headhunting position)	30,000 to 50,000	Beijing	Yizhuang	5-10 years	Undergraduate course	Full time
Insurance industry data development post	Negotiable	Beijing	Zhichun road	1-3 years	Undergraduate course	Full time
Data development engineer	20,000 to 40,000	Beijing	Qinghe	Experience is unlimited	Undergraduate course	Full time
Data engineer	15,000 to 20,000	Beijing	Beichen	3-5 years	Undergraduate course	Full time
Data annotator	5 thousand -7 thousand	Beijing	Shangdi	Experience is unlimited	Undergraduate course	Full time
Data quality verification	15,000 to 20,000	Beijing	Guang' anmen	3-5 years	Undergraduate course	Full time
Intern in data analysis (MJ000125)	3 thousand -5 thousand	Beijing	Wangjing	inexperience	Undergraduate course	Internship
Data development engineer	6 thousand to 11 thousand	Beijing	Guang' anmen	3-5 years	Junior college	Full time
Data researcher	10 thousand-15 thousand	Beijing	Beiqijia	inexperience	Junior college	Full time
Data product manager	15 thousand-25 thousand	Beijing	Chinese holly	1-3 years	Undergraduate course	Full time
Data annotation	Negotiable	Beijing	Northwest Wang	1-3 years	Junior college	Full time
Data processing engineer	5 thousand-10 thousand	Beijing	Chinese holly	Experience is unlimited	Education is not limited	Full time
The data analyst of CITIC Bank requires Excel to be proficient+five insurance and one gold+double break	7 thousand -9 thousand	Beijing	Dongba	1-3 years	Junior college	Full time
Data cleaning engineer	6 thousand -8 thousand	Beijing	Dongsi	1-3 years	Undergraduate course	Full time
Data statistician (Ke Xiaobai +8-hour working day)	6 thousand -8 thousand	Beijing	Xierqi	Experience is unlimited	Junior college	Full time
Business Analysis-Comprehensive Data Direction of Shopping Supply Chain	Negotiable	Beijing	Dongdan	3-5 years	Undergraduate course	Full time
Data researcher	8 thousand-10 thousand	Beijing	Beiqijia	inexperience	Junior college	Full time
Statistician 5K+ double break	6 thousand -8 thousand	Beijing	you an men	Experience is unlimited	Junior college	Full time
Data Product Manager (Business Systems)	Negotiable	Beijing	Wangjing	1-3 years	Undergraduate course	Full time
Senior data platform engineer	20,000 to 30,000	Beijing	Wangjing	5-10 years	Undergraduate course	Full time
Data product manager	20,000 to 30,000	Beijing	Sihui	3-5 years	Undergraduate course	Full time
Data specialist	8 thousand-12 thousand	Beijing	Beiqijia	Experience is unlimited	Junior college	Full time
Data assistant	6 thousand-10 thousand	Beijing	Beiqijia	Experience is unlimited	Junior college	Full time
Data product manager	20,000 to 40,000	Beijing	Zhongguancun	5-10 years	Undergraduate course	Full time
Statistician (promotion+high commission)	8 thousand -9 thousand	Beijing	Miaocheng	Experience is unlimited	Education is not limited	Part-time/temporary
Director of Data Programming (J12571)	60,000 to 80,000	Beijing	Gongzhufen	Over 10 years	master	Full time
Network data analysis engineer	Negotiable	Beijing	Zhongguancun	inexperience	Undergraduate course	Full time
Senior Data Product Manager (Location Data Direction	Negotiable	Beijing	West Railway Station	1-3 years	Undergraduate course	Full time
Data product manager	15,000 to 20,000	Beijing	Xisanqi	3-5 years	Undergraduate course	Full time
Data analysis expert	20,000 to 40,000	Beijing	Northwest Wang	3-5 years	Undergraduate course	Full time
Data development engineer	15,000 to 20,000	Beijing	Yuetan	Experience is unlimited	Education is not limited	Full time
Data modeling engineer (data modeling, data warehouse)	10 thousand-15 thousand	Beijing	Science and technology park	1-3 years	Undergraduate course	Full time
Data application development post (J24283)	14,000 to 20,000	Beijing	Yizhuang	3-5 years	Undergraduate course	Full time
Data Engineering Demonstration Planning Architect (J5)	15,000 to 30,000	Beijing	college road	5-10 years	Doctor	Full time
Big data (development, analysis, algorithms)	15 thousand-25 thousand	Beijing	West Railway Station	5-10 years	Junior college	Full time
Hadoop/ big data engineer	10 thousand-18 thousand	Beijing	chao yang men	5-10 years	Junior college	Full time
Meituan Map Service Department-Data Product Manager (Platform Construction Direction-Front-end Products)	Negotiable	Beijing	West Railway Station	1-3 years	Undergraduate course	Full time
Data and Technology Strategy Research Analyst	15,000 to 20,000	Beijing	hepingli street	1-3 years	Undergraduate course	Full time
Data specialist	10 thousand-15 thousand	Beijing	West Railway Station	Experience is unlimited	Undergraduate course	Full time
Big Data algorithm engineer (Industrial Internet)	15 thousand-25 thousand	Beijing	Fengtai Gymnasium	3-5 years	Undergraduate course	Full time
Data product manager	20,000 to 30,000	Beijing	Science and technology park	3-5 years	Undergraduate course	Full time
Two rounds-data operation	Negotiable	Beijing	Wangjing	1-3 years	Undergraduate course	Full time
Director of business data	50,000 to 70,000	Beijing	Zhongguancun	Over 10 years	Undergraduate course	Full time
Data engineer	10 thousand-15 thousand	Beijing	Beiqijia	Experience is unlimited	Junior college	Full time
Data architect	25 thousand-30 thousand	Beijing	Drum tower	3-5 years	Education is not limited	Full time
The data statistician of CITIC Bank requires Excel to be proficient+five insurance and one gold+weekend break	7 thousand -9 thousand	Beijing	Dongba	1-3 years	Junior college	Full time
Data modeling/data analysis	8000-15000	Beijing	Sanlitun	Experience is unlimited	Undergraduate course	Full time
Data visualization engineer assistant starts from 5K	6 thousand -8 thousand	Beijing	Baishiqiao	Experience is unlimited	Junior college	Full time
Statisticians can practice from 5K onwards	6 thousand -8 thousand	Beijing	Chinese holly	Experience is unlimited	Junior college	Full time
Data processing specialist/internship/assistant	4 thousand -6 thousand	Beijing	Zhongguancun	inexperience	Junior college	Full time
Data announcer (thirteen salary)	6 thousand -8 thousand	Beijing	West Railway Station	inexperience	Junior college	Full time
Data Analysis Guan Peisheng/Intern	Two thousand-four thousand	Beijing	Jinsong	inexperience	Undergraduate course	Internship
Data governance expert	15 thousand-25 thousand	Beijing	West Railway Station	5-10 years	Undergraduate course	Full time
CRM data analyst	10 thousand-15 thousand	Beijing	majuqiao town	1-3 years	Undergraduate course	Full time
Game data assistant	6 thousand -8 thousand	Beijing	West Railway Station	inexperience	Junior college	Full time
Data warehouse engineer	25 thousand-35 thousand	Beijing	Dashanzi	5-10 years	Undergraduate course	Full time
Data Standardization (Data Quality) (CS1-zyl)(J10547)	10 thousand-18 thousand	Beijing	Laiguang camp	1-3 years	Undergraduate course	Full time
Data development engineer	20,000 to 40,000	Beijing	hepingli street	3-5 years	Undergraduate course	Full time
Data architect	20,000 to 30,000	Beijing	Dongsi	5-10 years	Undergraduate course	Full time
Statistics Clerk	4 thousand -8 thousand	Beijing	South of the city	inexperience	Junior college	Full time
Data labeling quality inspector (including room and board)	6 thousand -8 thousand	Beijing	West Railway Station	inexperience	Junior college	Full time
Data security analyst	15 thousand-25 thousand	Beijing	Chinese holly	3-5 years	Undergraduate course	Full time
Data warehouse development engineer	20,000 to 25,000	Beijing	Xiangshan	3-5 years	Undergraduate course	Full time
Computer data engineer assistant takes 6K off	6 thousand -8 thousand	Beijing	you an men	Experience is unlimited	Junior college	Full time
Senior data product manager	28,000 to 35,000	Beijing	Dongzhimen	5-10 years	Undergraduate course	Full time
Data Product Manager of China Taiwan (Finance)	25 thousand-50 thousand	Beijing	Wangjing	3-5 years	Undergraduate course	Full time
Data analyst fresh graduates	4 thousand -8 thousand	Beijing	Wangjing	inexperience	Undergraduate course	Campus
Statistician (5K+ internship)	6 thousand -8 thousand	Beijing	you an men	Experience is unlimited	Junior college	Full time
Data Analyst (Education Industry+Five Insurance and One Gold)-Beijing -00611	7 thousand-12 thousand	Beijing	Suzhou bridge	1-3 years	master	Full time
Data operation (thirteen salaries)	6 thousand -8 thousand	Beijing	West Railway Station	inexperience	Junior college	Full time
School Recruitment-Data Analysis and Mining Engineer (CS1jh)(J12292)	3 thousand -6 thousand	Beijing	Laiguang camp	Under 1 year	Undergraduate course	Full time
Chain home data broker operation	8 thousand-10 thousand	Beijing	Wukesong	Experience is unlimited	Undergraduate course	Full time
Data annotator (available for new year)	6 thousand -8 thousand	Beijing	West Railway Station	Experience is unlimited	Junior college	Full time
Senior data analyst (business operations)	Negotiable	Beijing	Wangjing	1-3 years	Undergraduate course	Full time
Data analyst (welcome fresh graduates)	6 thousand -8 thousand	Beijing	West Railway Station	inexperience	Junior college	Campus
Z listed company course consultant does not call intention data	8 thousand-16 thousand	Beijing	Mount Guan	inexperience	Junior college	Full time
Computer Department-Junior Professional Research Post (Data Engineer)	8000-15000	Beijing	Tsinghua University	3-5 years	Undergraduate course	Full time
Data support expert	20,000 to 35,000	Beijing	Northwest Wang	3-5 years	Undergraduate course	Full time
Statistical analysis clerk	8 thousand-12 thousand	Beijing	Dongsi	Experience is unlimited	Junior college	Full time
Data Analysis Operation-Specialty Store	Negotiable	Beijing	Wangjing	1-3 years	Undergraduate course	Full time
Financial data analyst	10 thousand-15 thousand	Beijing	chao yang men	1-3 years	Undergraduate course	Full time
Alipay project data analyst (thirteen salaries)	4 thousand -6 thousand	Beijing	West Railway Station	inexperience	Junior college	Full time
Software Development Center-Data Model Designer -97883	20,000 to 30,000	Beijing	Deshengmen	3-5 years	Undergraduate course	Full time
Data Screening Analyst (13 salary)	4 thousand -6 thousand	Beijing	West Railway Station	inexperience	Junior college	Campus
Data technology specialist (internship+elderly belt)	6 thousand -8 thousand	Beijing	Chinese holly	Experience is unlimited	Junior college	Full time
Data warehouse development engineer	10 thousand-15 thousand	Beijing	Shangdi	1-3 years	Education is not limited	Full time
Data engineer	15,000 to 20,000	Beijing	Wangjing	5-10 years	Undergraduate course	Full time
Data Development Assistant (thirteen salaries)	6 thousand -8 thousand	Beijing	West Railway Station	inexperience	Junior college	Campus
Data visualization assistant can practice	6 thousand -8 thousand	Beijing	you an men	inexperience	Junior college	Full time
Data Management Department-Data Product and Service Management Post	Negotiable	Beijing	Apple orchard	1-3 years	master	Full time
Senior data development engineer	15,000 to 20,000	Beijing	Xiangshan	3-5 years	Undergraduate course	Full time
Unmanned distribution department-unmanned vehicle-data platform development expert	Negotiable	Beijing	Wangjing	3-5 years	Undergraduate course	Full time
Big data engineer	10 thousand-20 thousand	Beijing	Beitaipingzhuang	3-5 years	Undergraduate course	Full time
Alipay project data analysis specialist	6 thousand -8 thousand	Beijing	Zhichun road	Experience is unlimited	Junior college	Full time
Data annotation	4 thousand -5 thousand	Beijing	Qinghe	1-3 years	Junior college	Full time
ETL data operation and maintenance engineer	8 thousand-12 thousand	Beijing	Lu Gu	1-3 years	Undergraduate course	Full time
Big Data Development Intern (CS1whl)	Two thousand-four thousand	Beijing	Laiguang camp	inexperience	Undergraduate course	Full time
UAV Distribution Center-Data Visualization Software Development Engineer/Expert	Negotiable	Beijing	West Railway Station	3-5 years	Undergraduate course	Full time
ETL data engineer	10 thousand-15 thousand	Beijing	Shangdi	3-5 years	Undergraduate course	Full time
Data development engineer	10 thousand-15 thousand	Beijing	Gaobeidian village	1-3 years	Undergraduate course	Full time
Data specialist	8 thousand-10 thousand	Beijing	Beiqijia	Experience is unlimited	Education is not limited	Full time
Data support	8 thousand-10 thousand	Beijing	CBD	Experience is unlimited	Junior college	Full time
Data Management Consultant-Data Quality Direction	15,000 to 20,000	Beijing	Shangdi	5-10 years	Undergraduate course	Full time
Data Management Consultant-Data Quality Direction	10 thousand-15 thousand	Beijing	Drum tower	3-5 years	Junior college	Full time
Remote sensing data processing engineer	15,000 to 20,000	Beijing	Dougezhuang village	Experience is unlimited	Undergraduate course	Full time
Senior Chief Engineer of Data Platform Architecture	50,000 to 70,000	Beijing	Renhe	Over 10 years	master	Full time
Assistant Financial Data Analyst	6 thousand -8 thousand	Beijing	Zhongguancun	inexperience	Junior college	Full time
3 D data generation and development engineer	20,000 to 30,000	Beijing	Jianguomen	3-5 years	Undergraduate course	Full time
Data specialist	8 thousand-10 thousand	Beijing	Beiqijia	Experience is unlimited	Education is not limited	Full time
Data analysis engineer	15,000 to 20,000	Beijing	Dongdan	5-10 years	Undergraduate course	Full time
Data Science and Big Data Technology	10 thousand-15 thousand	Beijing	Jiuxianqiao	5-10 years	master	Full time
Data governance engineer	10 thousand-15 thousand	Beijing	Laiguang camp	1-3 years	Junior college	Full time
Chief architect of data platform architecture	100,000 to 150,000	Beijing	Renhe	Over 10 years	master	Full time
data analyst	8 thousand-12 thousand	Beijing	Laiguang camp	inexperience	Undergraduate course	Full time
Project Manager-Data Application Development	Negotiable	Beijing	Shijingshan	1-3 years	Undergraduate course	Full time
Data Architecture Assistant (available)	8 thousand-12 thousand	Beijing	you an men	inexperience	Junior college	Full time
Intern in Big Data Department	Two thousand-four thousand	Beijing	Dashanzi	inexperience	Undergraduate course	Internship
data analyst	15,000 to 30,000	Beijing	chao yang men	5-10 years	Undergraduate course	Full time
Software Development Center-Data Quality Management Consultant-97885	20,000 to 30,000	Beijing	Deshengmen	3-5 years	Undergraduate course	Full time
Data researcher	10 thousand-15 thousand	Beijing	Beiqijia	Experience is unlimited	Education is not limited	Full time
Data statistician	6 thousand -8 thousand	Beijing	you an men	Experience is unlimited	Junior college	Full time
Senior digital product engineer-data product direction	20,000 to 30,000	Beijing	Jianguomen	5-10 years	Undergraduate course	Full time
Statistician (internship from 5K)	6 thousand -8 thousand	Beijing	Chinese holly	Experience is unlimited	Junior college	Full time
data analyst	10 thousand-15 thousand	Beijing	Guangqumen	Experience is unlimited	Junior college	Full time
Big data development intern (double break+accommodation)	6 thousand -8 thousand	Beijing	Zhongguancun	Experience is unlimited	Junior college	Full time
Data Annotation Project Assistant (thirteen salaries)	6 thousand -8 thousand	Beijing	West Railway Station	inexperience	Junior college	Full time
ETL/ data model/business analysis consultant (bank BI)	13,000 to 20,000	Beijing	Northwest Wang	3-5 years	Undergraduate course	Full time
Data analyst intern	Two thousand-four thousand	Beijing	Peking University	inexperience	master	Internship
Data specialist	6 thousand -8 thousand	Beijing	CBD	Experience is unlimited	Education is not limited	Full time
Data Model Designer (FICO)	30,000 to 40,000	Beijing	Dongxiaokou	Over 10 years	Undergraduate course	Full time
data analyst	10 thousand-15 thousand	Beijing	Guangqumen	Experience is unlimited	Junior college	Full time
Qiping-Advanced Data Products	Negotiable	Beijing	CBD	1-3 years	Undergraduate course	Full time
Data Cleaning and Analysis Assistant (thirteen salaries)	6 thousand -8 thousand	Beijing	West Railway Station	inexperience	Junior college	Full time
Economic data assistant	6 thousand -8 thousand	Beijing	Beiqijia	Experience is unlimited	Undergraduate course	Full time
data analyst	15 thousand-25 thousand	Beijing	Huaxiang town	3-5 years	Undergraduate course	Full time
Data manager	12,000 to 20,000	Beijing	Fangshan	3-5 years	Undergraduate course	Full time
Data analysis project staff (thirteen salaries)	4 thousand -6 thousand	Beijing	West Railway Station	inexperience	Junior college	Full time
Senior data development engineer	20,000 to 30,000	Beijing	Wangjing	1-3 years	Undergraduate course	Full time
Financial data architect	10 thousand-20 thousand	Beijing	Jianguomen	1-3 years	Undergraduate course	Full time
Data product manager	20,000 to 30,000	Beijing	Wangjing	3-5 years	Undergraduate course	Full time
Big data development engineer	10 thousand-15 thousand	Beijing	Jinsong	inexperience	Undergraduate course	Campus
Data statistician	6 thousand -8 thousand	Beijing	Beidadi	1-3 years	Technical secondary school/technical secondary school	Full time
Data specialist	4 thousand -6 thousand	Beijing	Gaobeidian village	Experience is unlimited	Junior college	Full time
Data product manager	15,000 to 30,000	Beijing	chao yang men	3-5 years	Undergraduate course	Full time
Clinical data manager	15 thousand-25 thousand	Beijing	Zhanlan road	3-5 years	Undergraduate course	Full time
Data development	10 thousand-15 thousand	Beijing	Laiguang camp	3-5 years	Junior college	Full time
Sales Operations Intern-Data Analysis	Two thousand-four thousand	Beijing	Liangma bridge	inexperience	Undergraduate course	Internship
Data warehouse engineer	8000-15000	Beijing	Anzhen	5-10 years	Undergraduate course	Full time
Data statistics assistant post (internship+double break)	6 thousand -8 thousand	Beijing	you an men	Experience is unlimited	Junior college	Full time
Senior data product manager	20,000 to 30,000	Beijing	wan ch'uan river	3-5 years	Undergraduate course	Full time
Assistant Financial Data Analyst	6 thousand -8 thousand	Beijing	side gate	inexperience	Junior college	Full time
Data Specialist (accepting fresh graduates)	5 thousand -7 thousand	Beijing	Anzhen	Experience is unlimited	Junior college	Full time
Data Specialist/Statistician	4 thousand -6 thousand	Beijing	Yizhuang	1-3 years	Junior college	Full time
Senior data product manager	30,000 to 50,000	Beijing	Wangjing	5-10 years	Undergraduate course	Full time
Statistical Analysis of Data-Assistant Position	5 thousand -7.5 thousand	Beijing	you an men	Experience is unlimited	Junior college	Full time
Interns in Computer Data Analysis and Testing (available)	6 thousand -8 thousand	Beijing	you an men	Experience is unlimited	Junior college	Full time
Data researcher	8 thousand-10 thousand	Beijing	CBD	1-3 years	Technical secondary school/technical secondary school	Full time
Data analysts have five insurances and one gold	10 thousand-15 thousand	Beijing	Hujialou	Experience is unlimited	Education is not limited	Full time
Data annotator (image)	6 thousand -9 thousand	Beijing	Shangdi	1-3 years	Undergraduate course	Full time
Data analyst (urgently hired)	10 thousand-20 thousand	Beijing	Northwest Wang	3-5 years	Undergraduate course	Full time
Data warehouse engineer	10 thousand-15 thousand	Beijing	Laiguang camp	3-5 years	Junior college	Full time
Data product manager	15 thousand-25 thousand	Beijing	Yizhuang	3-5 years	Undergraduate course	Full time
data analyst	10 thousand-15 thousand	Beijing	Guangqumen	Experience is unlimited	Junior college	Full time
data analyst	10 thousand-15 thousand	Beijing	Guangqumen	Experience is unlimited	Junior college	Full time
Senior data product manager	20,000 to 30,000	Beijing	Wangjing	3-5 years	Undergraduate course	Full time
Data warehouse engineer	10 thousand-15 thousand	Beijing	Caoqiao	3-5 years	Undergraduate course	Full time
Data assistant	8 thousand-10 thousand	Beijing	Beiqijia	Experience is unlimited	Junior college	Full time
Internship post of Data Statistician (fresh+double break)	6 thousand -8 thousand	Beijing	you an men	Experience is unlimited	Junior college	Full time
Big data analysis post	Negotiable	Beijing	Zhongguancun	inexperience	Undergraduate course	Full time
Map data engineer	11,000 to 20,000	Beijing	Northwest Wang	3-5 years	Junior college	Full time
Data return post (000865)	6 thousand -8 thousand	Beijing	Baiziwan	1-3 years	Junior college	Full time
Data Development Engineer (Multidimensional)	15,000 to 20,000	Beijing	Dongxiaokou	3-5 years	Undergraduate course	Full time
Data development engineer	8000-14000	Beijing	xuanwu gate	3-5 years	Undergraduate course	Part-time/temporary
Data Science and Technology Post —— Autumn School Recruitment for 2021 Graduates	Negotiable	Beijing	Fengtai Gymnasium	Experience is unlimited	Undergraduate course	Full time
Data architect	15,000 to 20,000	Beijing	Wangjing	5-10 years	Undergraduate course	Full time
Road data operation	Negotiable	Beijing	West Railway Station	1-3 years	Junior college	Full time
Data product manager	30,000 to 50,000	Beijing	Wangjing	5-10 years	Undergraduate course	Full time
Big enterprise level-data development (real-time computing direction)	Negotiable	Beijing	CBD	1-3 years	Undergraduate course	Full time
Data development engineer	20,000 to 30,000	Beijing	Dongsi	3-5 years	Undergraduate course	Full time
Data Science and Technology Post —— Autumn School Recruitment for 2021 Graduates	Negotiable	Beijing	Fuxingmen	Experience is unlimited	Undergraduate course	Full time
data analyst	8 thousand-10 thousand	Beijing	Dongsi	Experience is unlimited	Junior college	Full time
Sales data analysis	8 thousand-10 thousand	Beijing	Beidadi	1-3 years	Undergraduate course	Full time
Management Trainee (Data and Algorithm Direction) —— Autumn School Recruitment for 2021 Graduates	Negotiable	Beijing	Xidan	Experience is unlimited	Undergraduate course	Full time
HR Data Analyst HR Data Analyst	10 thousand-15 thousand	Beijing	Yongshun	3-5 years	Undergraduate course	Full time
data analyst	10 thousand-15 thousand	Beijing	Hujialou	Experience is unlimited	Education is not limited	Full time
Data statistical analysis/census taker	4.5 thousand -5 thousand	Beijing	Liangxiang	Experience is unlimited	Education is not limited	Full time
Data development engineer	10 thousand-15 thousand	Beijing	Zhanlan road	3-5 years	Undergraduate course	Full time
Business data analysis (industry research direction)	12 thousand-15 thousand	Beijing	Zhonghe	Experience is unlimited	Undergraduate course	Full time
Data analysis intern	Two thousand-three thousand	Beijing	Wangjing	Experience is unlimited	Undergraduate course	Internship
Data analysis specialist	7 thousand -9 thousand	Beijing	Newport	1-3 years	Junior college	Full time
Data Product Manager (Business Product Manager)	18,000 to 26,000	Beijing	CBD	3-5 years	Undergraduate course	Full time
Data resource engineer	10 thousand-15 thousand	Beijing	Taiyanggong village	1-3 years	master	Full time
Data development assistant	6 thousand -8 thousand	Beijing	West Railway Station	Experience is unlimited	Junior college	Full time
Senior/director of data products	70,000 to 100,000	Beijing	CBD	5-10 years	Undergraduate course	Full time
Financial Services Platform-Senior Data Product Manager	Negotiable	Beijing	Wangjing	1-3 years	Undergraduate course	Full time
Data strategy/data analysis/recruitment	15,000 to 20,000	Beijing	Shangdi	1-3 years	Undergraduate course	Full time
Java data development intern	3 thousand -4 thousand	Beijing	chao yang men	Experience is unlimited	Junior college	Campus
data analyst	10 thousand-15 thousand	Beijing	Yongshun	Experience is unlimited	Junior college	Full time
Data modeler	20,000 to 30,000	Beijing	CBD	Experience is unlimited	Undergraduate course	Full time
Data Development Engineer/Data Analyst	15 thousand-25 thousand	Beijing	Madian	3-5 years	Undergraduate course	Full time
KA sales (UI/VR/ e-commerce/data annotation)	20,000 to 30,000	Beijing	Northwest Wang	3-5 years	Junior college	Full time
Huatai Life Insurance Corporation-Information Technology Department-Data Development Engineer (007291)	10 thousand-15 thousand	Beijing	Beiqijia	Under 1 year	Undergraduate course	Full time
Project Manager-Data Annotation	8000-15000	Beijing	Wudaokou	1-3 years	Junior college	Full time
Personnel data assistant	4 thousand -6 thousand	Beijing	twin-well	Experience is unlimited	Junior college	Full time
Sales data analysis	8 thousand-10 thousand	Beijing	taiping bridge	Experience is unlimited	Junior college	Full time
KA sales (data labeling direction)	15,000 to 20,000	Beijing	Northwest Wang	3-5 years	Junior college	Full time
Talent evaluation data analyst	10 thousand-20 thousand	Beijing	Wangjing	3-5 years	Undergraduate course	Full time
Data product expert-unmanned vehicle distribution center	Negotiable	Beijing	West Railway Station	3-5 years	Undergraduate course	Full time
Data Supervisor-Clinical	8 thousand-10 thousand	Beijing	Houshayu	3-5 years	Junior college	Full time
Data analysis specialist	6 thousand -8 thousand	Beijing	Guangqumen	1-3 years	Junior college	Full time
Java leader-SG Flash Purchase Data System	Negotiable	Beijing	Wangjing	3-5 years	Undergraduate course	Full time
New Retail Data Analysis Assistant	8 thousand-12 thousand	Beijing	you an men	inexperience	Junior college	Full time
Data operation and maintenance project manager	15,000 to 20,000	Beijing	Baishiqiao	5-10 years	Undergraduate course	Full time
Data protection architect	30,000 to 50,000	Beijing	Wangjing	Over 10 years	Undergraduate course	Full time
Data evaluation annotation/holiday benefits+regular group building	6 thousand -8 thousand	Beijing	Wangjing	Experience is unlimited	Technical secondary school/technical secondary school	Full time
Data analysis intern	6 thousand -8 thousand	Beijing	Jianguomen	Under 1 year	Technical secondary school/technical secondary school	Full time
Intention data provided by course consultants	10 thousand-15 thousand	Beijing	Laiguang camp	Experience is unlimited	Junior college	Full time
Sales Manager of Data Storage Solutions	15 thousand-25 thousand	Beijing	Jianguomen	Experience is unlimited	Undergraduate course	Full time
Data annotation project manager	8 thousand-10 thousand	Beijing	Zhongguancun	1-3 years	Junior college	Full time
Data analyst	8000-15000	Beijing	Beiqijia	Experience is unlimited	Junior college	Full time
Data migration test engineer	10 thousand-15 thousand	Beijing	Zhongguancun	1-3 years	Undergraduate course	Full time
Data marking [accepting fresh graduates and interns]	4 thousand -6 thousand	Beijing	Shangdi	inexperience	Undergraduate course	Internship
Data slice manager	10 thousand-15 thousand	Beijing	Fengtai Gymnasium	3-5 years	Junior college	Full time
Data management post	8000-15000	Beijing	Western Hills	1-3 years	Undergraduate course	Full time
Wind control data analyst	Negotiable	Beijing	Wangjing	Under 1 year	Undergraduate course	Full time
data analyst	6 thousand-10 thousand	Beijing	West Railway Station	Experience is unlimited	Junior college	Full time
Data engineer	Negotiable	Beijing	Zhongguancun	3-5 years	Undergraduate course	Full time
Assistant Financial Data Analyst	6 thousand -8 thousand	Beijing	Hujialou	inexperience	Junior college	Full time
Data cartographer (intern)	3 thousand -5 thousand	Beijing	Wudaokou	Experience is unlimited	Technical secondary school/technical secondary school	Internship
Dev lead, the middle team in the data	20,000 to 40,000	Beijing	Sanyuanqiao	5-10 years	Undergraduate course	Full time
E-commerce statistics	8000-15000	Beijing	Northwest Wang	1-3 years	Undergraduate course	Full time
Senior engineer in data research	20,000 to 30,000	Beijing	Sihui	1-3 years	Undergraduate course	Full time
Assistant to Data Product Manager (travel required)	8 thousand-12 thousand	Beijing	Wangjing	1-3 years	Undergraduate course	Full time
data analyst	10 thousand-15 thousand	Beijing	Chaoyang road	3-5 years	Undergraduate course	Full time
Data research specialist	8 thousand-10 thousand	Beijing	Xizhimen	Experience is unlimited	Undergraduate course	Full time
Data specialist	6 thousand -8 thousand	Beijing	PEonY Garden	1-3 years	Junior college	Full time
Data visualization expert	30,000 to 50,000	Beijing	Zhongguancun	3-5 years	master	Full time
Data engineer	10 thousand-20 thousand	Beijing	hepingli street	3-5 years	Undergraduate course	Full time
Data annotation review	Negotiable	Beijing	Northwest Wang	Experience is unlimited	Education is not limited	Full time
Data Director-Fast-growing Internet Enterprises	43 thousand-65 thousand	Beijing	West Railway Station	Over 10 years	Undergraduate course	Full time
Electronic information engineering intern, big data analysis	6 thousand -8 thousand	Beijing	Fengtai Gymnasium	Experience is unlimited	Junior college	Full time
System data engineer 2020SHQ06	10 thousand-15 thousand	Beijing	Huayuan road	1-3 years	Undergraduate course	Full time
data analyst	8 thousand-10 thousand	Beijing	Beidadi	1-3 years	Undergraduate course	Full time
Data execution	10 thousand-15 thousand	Beijing	Hujialou	Experience is unlimited	Undergraduate course	Full time
Intern (data editing post)	1,000-2,000	Beijing	Houshayu	inexperience	Undergraduate course	Internship
Data audit customer service specialist	4 thousand -6 thousand	Beijing	Jianguo Road	Experience is unlimited	Education is not limited	Full time
Data annotation processing technician (starting from 6K)	6 thousand -8 thousand	Beijing	you an men	Experience is unlimited	Junior college	Full time
Statistics clerk-pure civilian does not work overtime	5 thousand -8 thousand	Beijing	Gongzhufen	Experience is unlimited	Education is not limited	Full time
Data statistics back office	4 thousand -6 thousand	Beijing	Xihongmen	1-3 years	Technical secondary school/technical secondary school	Full time
Manager of market data collection and analysis	15,000 to 20,000	Beijing	Yizhuang	Over 10 years	Undergraduate course	Full time
data analyst	10 thousand-15 thousand	Beijing	Beiqijia	Under 1 year	Junior college	Full time
Data Research and Consulting Post (Project Manager)	15,000 to 20,000	Beijing	Taiyanggong village	3-5 years	master	Full time
Data product manager	20,000 to 30,000	Beijing	Shahe	Over 10 years	Undergraduate course	Full time
Data analysis-Huawei's urgent move	7 thousand-12 thousand	Beijing	Northwest Wang	1-3 years	Undergraduate course	Full time
Data research and consulting post (implementation consultant)	15,000 to 20,000	Beijing	Taiyanggong village	3-5 years	master	Full time
System Integration Engineer, Data Integration Department, Information Technology Center, Headquarters	15,000 to 20,000	Beijing	Jinsong	3-5 years	Undergraduate course	Full time
Sales Assistant (Statistics)+Unlimited Experience+Double Rest Five Risks	5 thousand -7 thousand	Beijing	Jianguomen	Experience is unlimited	Education is not limited	Full time
Data product manager	20,000 to 30,000	Beijing	Wangjing	3-5 years	Undergraduate course	Full time
data analysis	Negotiable	Beijing	Wangjing	3-5 years	Undergraduate course	Full time
Data analysts do not work overtime on weekends	10 thousand-15 thousand	Beijing	Hujialou	1-3 years	Junior college	Full time
Data Development Engineer (Campus Recruitment)	8 thousand-12 thousand	Beijing	Wangjing	inexperience	Undergraduate course	Campus
Data processing in surveying and mapping industry	8 thousand-12 thousand	Beijing	Yizhuang	Experience is unlimited	Junior college	Full time
Data analyst intern	8 thousand-10 thousand	Beijing	Zhongguancun	Under 1 year	Education is not limited	Full time
Junior Big Data Analyst (GY1zwg)(J12183)	6 thousand-12 thousand	Beijing	Laiguang camp	Under 1 year	Undergraduate course	Full time
Sales data statistician	4 thousand -6 thousand	Beijing	Linxiao road	1-3 years	Junior college	Full time
Data operation (live broadcast)	8 thousand-10 thousand	Beijing	Front door	1-3 years	Undergraduate course	Full time
Data and customer file management specialist-Beijing lishuiqiao Shopping Mall	4 thousand -6 thousand	Beijing	Laiguang camp	1-3 years	Undergraduate course	Full time
Sales data analysis	6 thousand -8 thousand	Beijing	CBD	Experience is unlimited	Education is not limited	Full time
Recruitment! Data announcer (9 am and 6 pm+meal supplement)	6 thousand -8 thousand	Beijing	Zhongguancun	Experience is unlimited	Junior college	Full time
Data Acquisition Assistant/Specialist (available)	6 thousand -8 thousand	Beijing	Fengtai Gymnasium	Experience is unlimited	Junior college	Full time
Data operation analysis (need to master python)	6 thousand -8 thousand	Beijing	Zhushikou	1-3 years	Junior college	Full time
data analysis	10 thousand-15 thousand	Beijing	Hujialou	3-5 years	Junior college	Full time
Head of data (J10064)	10 thousand-15 thousand	Beijing	Dahongmen	3-5 years	Junior college	Full time
User data operation	10 thousand-15 thousand	Beijing	Northwest Wang	1-3 years	Undergraduate course	Full time
Corpus editing (data annotation direction)	6 thousand -8 thousand	Beijing	Malianwa	1-3 years	Undergraduate course	Full time
FESCO Recruitment-Personnel Data Assistant (fresh graduates only)	4 thousand -6 thousand	Beijing	Baiziwan	inexperience	Undergraduate course	Full time
Game data operations assistant	8 thousand-10 thousand	Beijing	you an men	inexperience	Junior college	Full time
Qiping-big data development Leader	Negotiable	Beijing	CBD	5-10 years	Undergraduate course	Full time
data analyst	10 thousand-15 thousand	Beijing	Beiqijia	Experience is unlimited	Education is not limited	Full time
Head of data analysis	50,000 to 70,000	Beijing	Zhongguancun	5-10 years	Undergraduate course	Full time
Data Analysis Manager (J18233)	20,000 to 30,000	Beijing	Jianguomen	3-5 years	Undergraduate course	Full time
Senior Lecturer in Big Data	20,000 to 30,000	Beijing	Shangdi	3-5 years	Undergraduate course	Full time
Assistant General Manager (Data Analysis) (000947)	8 thousand-10 thousand	Beijing	Jianwai avenue	1-3 years	Undergraduate course	Full time
Data analysis engineer	15,000 to 20,000	Beijing	side gate	3-5 years	Undergraduate course	Full time
Surveying and mapping geographic information data processing	4 thousand -6 thousand	Beijing	South of the city	Experience is unlimited	Junior college	Full time
Big data development intern	Two thousand-four thousand	Beijing	Dongdan	inexperience	Undergraduate course	Internship
Curriculum planning (data direction)	12 thousand-15 thousand	Beijing	Wanliu	1-3 years	Undergraduate course	Full time
Data governance consultant	20,000 to 30,000	Beijing	Shijingshan	5-10 years	Undergraduate course	Full time
Data Circulation Compliance Researcher 2020SYD29	10 thousand-15 thousand	Beijing	Huayuan road	inexperience	master	Full time
Data Assistant-Top 500 Pharmaceutical Companies (Beijing)	6 thousand -8 thousand	Beijing	Yansha	1-3 years	Junior college	Full time
Sales Manager-Spatial Data Project	10 thousand-15 thousand	Beijing	olympic village	3-5 years	Undergraduate course	Full time
data analyst	10 thousand-15 thousand	Beijing	Zhongguancun	1-3 years	Junior college	Full time
Data capture engineer	30,000 to 50,000	Beijing	Wangjing	1-3 years	Undergraduate course	Full time
Product Manager of Big Data Infrastructure Platform	20,000 to 30,000	Beijing	Shuangyushu	5-10 years	Undergraduate course	Full time
Data acquisition engineer	12,000 to 20,000	Beijing	Shuangyushu	3-5 years	Undergraduate course	Full time
Big data development assistant (welcome fresh graduates)	6 thousand -8 thousand	Beijing	Fengtai Gymnasium	Experience is unlimited	Junior college	Full time
E-commerce product data analyst	25 thousand-40 thousand	Beijing	Yizhuang	5-10 years	Undergraduate course	Full time
Data analysis intern	8 thousand-12 thousand	Beijing	you an men	inexperience	Junior college	Full time
Senior data development engineer	Negotiable	Beijing	Yuetan	5-10 years	Undergraduate course	Full time
FESCO Recruitment-Personnel Assistant (Data Direction)	4 thousand -6 thousand	Beijing	Baiziwan	Experience is unlimited	Undergraduate course	Full time
FESCO Recruitment-Personnel Data Assistant (fresh graduate)	4 thousand -6 thousand	Beijing	Baiziwan	Experience is unlimited	Undergraduate course	Full time
Data analysis assistant	10 thousand-15 thousand	Beijing	Wudaokou	1-3 years	Undergraduate course	Full time
data analyst	10 thousand-15 thousand	Beijing	Dongsi	inexperience	Undergraduate course	Full time
data analyst	8000-15000	Beijing	Beiqijia	Experience is unlimited	Undergraduate course	Full time
Data testing expert	20,000 to 30,000	Beijing	Wangjing	5-10 years	Undergraduate course	Full time
data analysis	10 thousand-15 thousand	Beijing	Wanliu	3-5 years	Undergraduate course	Full time
Data Intelligence Engineer (J10390)	8000-15000	Beijing	Qinghe	1-3 years	Undergraduate course	Full time
Data analysis specialist	Negotiable	Beijing	Northwest Wang	1-3 years	Junior college	Full time
Statistics of Xinjiekou Street after receiving the complaint	4 thousand -6 thousand	Beijing	Xizhimen	1-3 years	Junior college	Full time
Data plane software engineer (exchange)	15 thousand-25 thousand	Beijing	Century city	3-5 years	Undergraduate course	Full time
Data analyst/consulting engineer	8 thousand-12 thousand	Beijing	Baishiqiao	3-5 years	Undergraduate course	Full time
Data Analyst (2021 School Recruitment)	15 thousand-25 thousand	Beijing	Yizhuang	Experience is unlimited	Undergraduate course	Campus
Data quality engineer	10 thousand-15 thousand	Beijing	Chinese holly	1-3 years	Undergraduate course	Full time
Data Product Manager (2021 Graduates)	10 thousand-15 thousand	Beijing	Qinghe	inexperience	Undergraduate course	Campus
Data development engineer	10 thousand-15 thousand	Beijing	Jijiamiao village	3-5 years	Junior college	Full time
data analyst	10 thousand-15 thousand	Beijing	Suzhou street	1-3 years	Undergraduate course	Full time
Data indexing	4 thousand -6 thousand	Beijing	olympic village	1-3 years	Junior college	Full time
Human data specialist	6 thousand -8 thousand	Beijing	Sanlitun	Under 1 year	Junior college	Full time
FESCO Recruitment Data Specialist	5 thousand -7 thousand	Beijing	Baiziwan	Experience is unlimited	Undergraduate course	Full time
CITIC Bank statistics/analysts require Excel proficiency+five insurance and one gold+double break	7 thousand -9 thousand	Beijing	Dongba	1-3 years	Junior college	Full time
DMP data development engineer-core advertising system	30,000 to 50,000	Beijing	Wangjing	1-3 years	Undergraduate course	Full time
Head of data analysis	10 thousand-15 thousand	Beijing	Yizhuang	Experience is unlimited	Undergraduate course	Full time
IT Consulting Planning Engineer-Data Governance Consulting Direction	10 thousand-20 thousand	Beijing	Ancient city	1-3 years	Undergraduate course	Full time
Data analysis intern	3 thousand -4 thousand	Beijing	Dongdan	inexperience	Undergraduate course	Internship
Data analysis and modeling application engineer	15,000 to 30,000	Beijing	Houshayu	Experience is unlimited	Undergraduate course	Full time
Data checker	4 thousand -5.5 thousand	Beijing	Beichen	Experience is unlimited	Junior college	Full time
Data Operations Specialist (Trainee)	6 thousand -8 thousand	Beijing	Huaxiang town	inexperience	Undergraduate course	Full time
Data Analysis Engineer (GY1ly)(J12205)	6 thousand-12 thousand	Beijing	Laiguang camp	1-3 years	Undergraduate course	Full time
Data Specialist (Quality Management Department) (J11280)	6 thousand -8 thousand	Beijing	Xierqi	1-3 years	Undergraduate course	Full time
Data statistician	6 thousand -8 thousand	Beijing	Beixiaguan	Experience is unlimited	Undergraduate course	Full time
FESCO Recruitment-Personnel Data Assistant (fresh graduates are acceptable)	6 thousand -8 thousand	Beijing	International trade	Experience is unlimited	Undergraduate course	Full time
data analyst	15,000 to 20,000	Beijing	Beiqijia	Under 1 year	Undergraduate course	Full time
School Recruitment-Big Data Development Engineer (CS1jh)(J12291)	3 thousand -6 thousand	Beijing	Laiguang camp	Under 1 year	Undergraduate course	Full time
data analyst	10 thousand-15 thousand	Beijing	Wanliu	1-3 years	Junior college	Full time
Senior financial data analyst	20,000 to 30,000	Beijing	International trade	5-10 years	Undergraduate course	Full time
Product Manager (Data Direction)	Negotiable	Beijing	Northwest Wang	3-5 years	Undergraduate course	Full time
Data collection interns (sophomores, juniors and seniors)	2.5k-3.5k	Beijing	Xisanqi	Experience is unlimited	Junior college	Full time
Data processing intern	8 thousand-12 thousand	Beijing	you an men	inexperience	Junior college	Full time
data analyst	20,000 to 30,000	Beijing	Deshengmen	1-3 years	Undergraduate course	Full time
Data analysis manager	8 thousand-10 thousand	Beijing	outward	1-3 years	Undergraduate course	Full time
Data indexing (melt media)	4 thousand -6 thousand	Beijing	olympic village	Under 1 year	Junior college	Full time
E-commerce data analyst	15,000 to 20,000	Beijing	Yizhuang	3-5 years	Junior college	Full time
Quality Management Center-Senior/Chief Engineer of Data Analysis (J15467)	15 thousand-25 thousand	Beijing	Yizhuang	5-10 years	Undergraduate course	Full time
data analyst	10 thousand-15 thousand	Beijing	chao yang men	1-3 years	Undergraduate course	Full time
Python big data analyst	15,000 to 20,000	Beijing	olympic village	1-3 years	Undergraduate course	Full time
data analyst	10 thousand-20 thousand	Beijing	Fengtai Gymnasium	3-5 years	Undergraduate course	Full time
Data analyst (intern-)	Two thousand-four thousand	Beijing	hepingli street	inexperience	master	Full time
Data Engineer-Big Data & Didi Research Institute (J13780)	15,000 to 20,000	Beijing	Northwest Wang	Experience is unlimited	Undergraduate course	Full time
Data implementation engineer	8000-15000	Beijing	Dongzhimen	1-3 years	Undergraduate course	Full time
Clinical data interpreter (WES)3591	7,000-14,000	Beijing	Shahe	Experience is unlimited	master	Full time
Big Data Architect (J5)	15,000 to 30,000	Beijing	college road	1-3 years	Undergraduate course	Full time
data analyst	8 thousand-10 thousand	Beijing	Yansha	Experience is unlimited	Undergraduate course	Full time
Data distribution service middleware R&D post	15,000 to 20,000	Beijing	Wukesong	1-3 years	master	Full time
data analyst	8 thousand-12 thousand	Beijing	twin-well	1-3 years	Junior college	Full time
Senior data analyst	15,000 to 20,000	Beijing	Dazhongsi village	1-3 years	Undergraduate course	Full time
data analyst	70,000 to 100,000	Beijing	outward	1-3 years	Undergraduate course	Full time
data analyst	10 thousand-15 thousand	Beijing	Zhongguancun	1-3 years	Undergraduate course	Full time
Assistant data analyst	4 thousand -6 thousand	Beijing	Gaobeidian village	Experience is unlimited	Undergraduate course	Full time
Sales Manager of Data Storage/Machine Vision Solution of Well-known ICT Solution Provider	12,000 to 20,000	Beijing	chao yang men	1-3 years	Undergraduate course	Full time
Data product manager	8 thousand-12 thousand	Beijing	CBD	Experience is unlimited	Junior college	Full time
Data labeling operation (weekend break+nine to six)	6 thousand -8 thousand	Beijing	Wangjing	Experience is unlimited	Junior college	Full time
Big Data Operations Specialist (welcome fresh graduates)	6 thousand -8 thousand	Beijing	Wangjing	Experience is unlimited	Junior college	Full time
Data analyst	8 thousand-10 thousand	Beijing	Tuanjiehu	Under 1 year	Undergraduate course	Full time
data analyst	15,000 to 20,000	Beijing	Hujialou	3-5 years	Junior college	Full time
Data acquisition practice (fresh graduates are preferred)	8 thousand-12 thousand	Beijing	you an men	inexperience	Junior college	Full time
Sales data analyst	6 thousand -8 thousand	Beijing	Beiqijia	1-3 years	Junior college	Full time
Data operations analyst	6 thousand -8 thousand	Beijing	olympic village	1-3 years	Undergraduate course	Full time
Big Data Analyst (J13204)	30,000 to 50,000	Beijing	Huilongguan	3-5 years	master	Full time
Sales data analysis	6 thousand -8 thousand	Beijing	Beidadi	1-3 years	Junior college	Full time
data analyst	8000-15000	Beijing	Changping	1-3 years	Undergraduate course	Full time
SG Flash Purchase-Brand Data Analysis	Negotiable	Beijing	Wangjing	1-3 years	Undergraduate course	Full time
Big data development engineer	15,000 to 20,000	Beijing	CBD	3-5 years	Undergraduate course	Full time
Data product manager	10 thousand-15 thousand	Beijing	Shangdi	1-3 years	Undergraduate course	Full time
Financial data analysis	10 thousand-15 thousand	Beijing	Hujialou	1-3 years	Junior college	Full time
Data Analyst-Beijing	8000-15000	Beijing	Lucheng	1-3 years	Undergraduate course	Full time
data analyst	10 thousand-15 thousand	Beijing	Gaobeidian	1-3 years	Junior college	Full time
Big Data Development Engineer-Unmanned Vehicle Distribution Center	Negotiable	Beijing	West Railway Station	3-5 years	Undergraduate course	Full time
Data product manager	20,000 to 35,000	Beijing	Dongsi	3-5 years	Undergraduate course	Full time
data analyst	15 thousand-25 thousand	Beijing	Wangjing	3-5 years	Undergraduate course	Full time
Data Analysis Manager (Partial Business Analysis)	20,000 to 25,000	Beijing	Gaobeidian village	5-10 years	Undergraduate course	Full time
System management and data analysis post of data coding center	10 thousand-12 thousand	Beijing	Wukesong	1-3 years	Undergraduate course	Full time
Big data algorithm engineer	10 thousand-20 thousand	Beijing	Taiyanggong village	Experience is unlimited	Undergraduate course	Full time
Space Weather/Space Physical Data Modeling Engineer (J10993)	8 thousand-12 thousand	Beijing	Xingfeng	inexperience	master	Campus
Data analyst	6 thousand-12 thousand	Beijing	Huaxiang town	1-3 years	Undergraduate course	Full time
Data analysis and report development engineer	8 thousand-16 thousand	Beijing	Taiyanggong village	Experience is unlimited	Undergraduate course	Full time
Data product assistant	6 thousand-10 thousand	Beijing	Tuanjiehu	1-3 years	Undergraduate course	Full time
Financial data analyst	10 thousand-15 thousand	Beijing	Yongshun	1-3 years	Junior college	Full time
Intellectual property/electronic data judicial appraiser SBZ31	14,000 to 16,000	Beijing	Huayuan road	1-3 years	master	Full time
Risk management data governance post	Under 1,000	Beijing	Xizhimen	inexperience	Undergraduate course	Internship
Senior data development engineer	15,000 to 20,000	Beijing	Laiguang camp	3-5 years	Undergraduate course	Full time
Data analyst (J15359)	14,000 to 18,000	Beijing	Dongsi	3-5 years	Undergraduate course	Full time
Data analysis assistant	8 thousand-12 thousand	Beijing	you an men	inexperience	Junior college	Full time
Data processing assistant	8 thousand-12 thousand	Beijing	you an men	inexperience	Junior college	Full time
Data processing specialist	8 thousand-12 thousand	Beijing	you an men	inexperience	Junior college	Full time
Data product manager	15,000 to 20,000	Beijing	Jiuxianqiao	3-5 years	Undergraduate course	Full time
Curriculum planning (data direction)	12 thousand-15 thousand	Beijing	Wanliu	1-3 years	Undergraduate course	Full time
Data Analysis Manager (Partial Operation)	20,000 to 25,000	Beijing	Gaobeidian village	5-10 years	Undergraduate course	Full time
Head of data center	60,000 to 80,000	Beijing	Huayuan road	5-10 years	Undergraduate course	Full time
Data (Implementation) Engineer	5 thousand-10 thousand	Beijing	Wanliu	1-3 years	Junior college	Full time
Data analysis engineer	13,000 to 20,000	Beijing	Fengtai Gymnasium	3-5 years	Undergraduate course	Full time
Data Analyst (MJ006638)	15,000 to 30,000	Beijing	Shangdi	3-5 years	Undergraduate course	Full time
Data processing/internship/assistant	5 thousand -7 thousand	Beijing	Zhongguancun	Experience is unlimited	Junior college	Full time
Data storage pre-sales technical engineer	20,000 to 30,000	Beijing	Dongsi	Experience is unlimited	Junior college	Full time
Sales data analysis	6 thousand -8 thousand	Beijing	West Railway Station	Experience is unlimited	Junior college	Full time
Editing (data news)	8 thousand-16 thousand	Beijing	Zhichun road	1-3 years	Undergraduate course	Full time
Audit and edit POI data	Negotiable	Beijing	West Railway Station	1-3 years	Junior college	Full time
Data analysis product manager	20,000 to 30,000	Beijing	Yizhuang	5-10 years	Undergraduate course	Full time
Data Analyst (Entertainment Marketing)	15 thousand-25 thousand	Beijing	CBD	1-3 years	Undergraduate course	Full time
Intermediate data analyst	10 thousand-15 thousand	Beijing	International trade	3-5 years	Undergraduate course	Full time
Data implementation engineer	10 thousand-15 thousand	Beijing	bai zhifang community	3-5 years	Undergraduate course	Full time
Map data production engineer	8 thousand-13 thousand	Beijing	Jianguomen	1-3 years	Junior college	Full time
Big Data Specialist (13 salaries)	4 thousand -6 thousand	Beijing	West Railway Station	inexperience	Junior college	Full time
Data analysis engineer	10 thousand-20 thousand	Beijing	Shangdi	3-5 years	Undergraduate course	Full time
data analyst	15,000 to 20,000	Beijing	Northwest Wang	3-5 years	Undergraduate course	Full time
data analyst	10 thousand-15 thousand	Beijing	CBD	1-3 years	Junior college	Full time
Data analyst (base salary+performance)	8 thousand-10 thousand	Beijing	Wukesong	1-3 years	Undergraduate course	Full time
Big data engineer	10 thousand-20 thousand	Beijing	Shangdi	3-5 years	Undergraduate course	Full time
AI Data Platform Product Manager	20,000 to 35,000	Beijing	Qinghe	3-5 years	Undergraduate course	Full time
Data center architecture/manager	18,000 to 25,000	Beijing	Huayuan road	5-10 years	Undergraduate course	Full time
Project Manager of Data Engineering Center	8 thousand-10 thousand	Beijing	Qinghe	3-5 years	Undergraduate course	Full time
Statistics Clerk	4 thousand -6 thousand	Beijing	Wanliu	Experience is unlimited	Junior college	Full time
Financial data analysis assistant	8 thousand-12 thousand	Beijing	you an men	Experience is unlimited	Junior college	Full time
Data Governance Project Manager (J10449)	10 thousand-20 thousand	Beijing	Xisanqi	3-5 years	Undergraduate course	Full time
Data governance consultant	20,000 to 40,000	Beijing	Wangjing	5-10 years	Undergraduate course	Full time
Data analyst (J147648)	15,000 to 20,000	Beijing	Laiguang camp	3-5 years	Undergraduate course	Full time
WMPS- data analysis	Negotiable	Beijing	Wangjing	1-3 years	Undergraduate course	Full time
Data development engineer (ETL engineer)	15,000 to 20,000	Beijing	Nanlishi road	5-10 years	Undergraduate course	Full time
Data Configuration Engineer -2021 Freshman	8 thousand-12 thousand	Beijing	Yizhuang	inexperience	Undergraduate course	Full time
Data engineer (ETL direction)	12,000 to 20,000	Beijing	Chinese holly	1-3 years	Undergraduate course	Full time
Senior data analyst (J206867)	20,000 to 30,000	Beijing	Laiguang camp	3-5 years	Undergraduate course	Full time
Data analysis intern	6 thousand -8 thousand	Beijing	Fengtai Gymnasium	Experience is unlimited	Junior college	Full time
Data analysis (sent to China Everbright Bank)	12 thousand-18 thousand	Beijing	Shijingshan	3-5 years	Junior college	Full time
Big Data Development Engineer (Location: Xidan National Power Building)	12 thousand-16 thousand	Beijing	Deshengmen	1-3 years	Undergraduate course	Full time
Researcher of Data Security Technology	10 thousand-15 thousand	Beijing	Huayuan road	Experience is unlimited	master	Full time
Platform data analyst	10 thousand-15 thousand	Beijing	Huayuan road	Experience is unlimited	master	Full time
Big data development engineer	10 thousand-15 thousand	Beijing	Ozeki	3-5 years	Undergraduate course	Full time
Data product specialist (including interns across industries)	8 thousand-12 thousand	Beijing	CBD	Experience is unlimited	Junior college	Full time
Data analysis support specialist	8 thousand-10 thousand	Beijing	college road	1-3 years	Junior college	Full time
data modeling	15 thousand-25 thousand	Beijing	Ganjiakou	3-5 years	Undergraduate course	Full time
data analyst	4 thousand -6 thousand	Beijing	Huilongguan	Experience is unlimited	Junior college	Full time
Data implementation engineer	6 thousand-10 thousand	Beijing	heping men	1-3 years	Undergraduate course	Full time
Data labeling team leader (quarterly bonus+paid annual leave)	6 thousand -8 thousand	Beijing	Wangjing	1-3 years	Junior college	Full time
Business data analyst (J13180)	12 thousand-24 thousand	Beijing	Dongba	3-5 years	Undergraduate course	Full time
Interns in data software development of financial banks	4.5 thousand -9 thousand	Beijing	Fuxingmen	inexperience	Education is not limited	Internship
data analyst	10 thousand-15 thousand	Beijing	CBD	Experience is unlimited	Education is not limited	Full time
Senior data analysis and mining engineer	30,000 to 50,000	Beijing	Wangjing	5-10 years	master	Full time
Document data specialist	8 thousand-10 thousand	Beijing	Dawang road	1-3 years	Undergraduate course	Full time
IT consulting planning consultant (intermediate level)-data governance consulting direction	15,000 to 30,000	Beijing	Ancient city	5-10 years	Undergraduate course	Full time
data analyst	15,000 to 20,000	Beijing	Yongshun	3-5 years	Undergraduate course	Full time
Data analysis assistant	8 thousand-10 thousand	Beijing	Beiqijia	Experience is unlimited	Junior college	Full time
Data analysis specialist	5.5 thousand -6.5 thousand	Beijing	Yizhuang	1-3 years	Junior college	Full time
data analyst	6 thousand -9 thousand	Beijing	Changying	1-3 years	Undergraduate course	Full time
Three-dimensional data visualization front-end development engineer	8000-15000	Beijing	Dazhongsi village	1-3 years	Undergraduate course	Full time
Data Clerk	4 thousand -6 thousand	Beijing	Yizhuang	1-3 years	Junior college	Full time
Data support specialist	4 thousand -8 thousand	Beijing	Dingfuzhuang	Under 1 year	Undergraduate course	Full time
Senior manager of data strategy	20,000 to 40,000	Beijing	Jiuxianqiao	5-10 years	Undergraduate course	Full time
Data analysis and processing engineer	10 thousand-15 thousand	Beijing	wan ch'uan river	inexperience	Undergraduate course	Campus
data analyst	18,000 to 25,000	Beijing	Gaobeidian village	3-5 years	Undergraduate course	Full time
Data analysis specialist	5 thousand -7 thousand	Beijing	Yizhuang	Experience is unlimited	Junior college	Full time
Data auditor (part-time, working from November to December)	4 thousand -5 thousand	Beijing	Zhanlan road	Experience is unlimited	High school	Part-time/temporary
Data analysis specialist	6 thousand -9 thousand	Beijing	Yizhuang	1-3 years	Undergraduate course	Full time
Data specialist	4 thousand -6 thousand	Beijing	Jiuxianqiao	1-3 years	Education is not limited	Full time
Big Data Development Engineer (JR1bp)(J11842)	8 thousand-16 thousand	Beijing	Laiguang camp	1-3 years	Undergraduate course	Full time
Data application	12 thousand-18 thousand	Beijing	xuanwu gate	5-10 years	Undergraduate course	Full time
data analyst	6 thousand-12 thousand	Beijing	Wudaokou	1-3 years	Undergraduate course	Full time
Technology- data governance expert/consultant	Negotiable	Beijing	West Railway Station	5-10 years	Junior college	Full time
Data Analysis Specialist (Beijing)	6 thousand -8 thousand	Beijing	Zhanshan	1-3 years	Undergraduate course	Full time
Data software account manager	10 thousand-15 thousand	Beijing	Zhongguancun	1-3 years	Undergraduate course	Full time
E-commerce data promotion manager	15,000 to 20,000	Beijing	Jiuxianqiao	3-5 years	Junior college	Full time
Senior data engineer (ETL)	10 thousand-15 thousand	Beijing	platform bridge	3-5 years	Undergraduate course	Full time
Data product manager	10 thousand-20 thousand	Beijing	Dongsi	3-5 years	Undergraduate course	Full time
Big data development engineer (DSJKY1wh)(J12281)	10 thousand-20 thousand	Beijing	Laiguang camp	1-3 years	Undergraduate course	Full time
Data analyst (no overtime+double break)	8 thousand-10 thousand	Beijing	Lishuiqiao	1-3 years	Undergraduate course	Full time
data analyst	15,000 to 20,000	Beijing	Wangjing	3-5 years	Undergraduate course	Full time
Senior data mining engineer	10 thousand-20 thousand	Beijing	Changping	3-5 years	Undergraduate course	Full time
Senior Product Manager (Data Governance)	20,000 to 30,000	Beijing	Zaojun temple	5-10 years	Undergraduate course	Full time
Looking for a data analyst	10 thousand-15 thousand	Beijing	Tuanjiehu	3-5 years	Junior college	Full time
Product Manager (Data Application Division)	16,000 to 28,000	Beijing	wan ch'uan river	3-5 years	Undergraduate course	Full time
Regional data project manager	12 thousand-24 thousand	Beijing	Wanliu	5-10 years	Undergraduate course	Full time
data analysis	6 thousand -8 thousand	Beijing	CBD	Under 1 year	Junior college	Full time
Data product specialist	5 thousand -8 thousand	Beijing	Gaobeidian village	Experience is unlimited	Undergraduate course	Full time
Data entry clerk	4 thousand -6 thousand	Beijing	Beiyuan	1-3 years	Technical secondary school/technical secondary school	Full time
Data Operations Engineer (ETL)	10 thousand-15 thousand	Beijing	Baishiqiao	3-5 years	Undergraduate course	Full time
data analyst	10 thousand-18 thousand	Beijing	Zhongguancun	1-3 years	Undergraduate course	Full time
Analysis and Management of Clothing Sales Data	8 thousand-10 thousand	Beijing	Jiuxianqiao	3-5 years	Junior college	Full time
Data analysis engineer	11,000 to 20,000	Beijing	Beitaipingzhuang	Experience is unlimited	Undergraduate course	Full time
Data test engineer	11,000 to 18,000	Beijing	Shangdi	1-3 years	Undergraduate course	Full time
Channel data analysis expert	Negotiable	Beijing	Wangjing	3-5 years	Junior college	Full time
Financial data analysis	10 thousand-15 thousand	Beijing	Beiqijia	Experience is unlimited	Junior college	Full time
Commerce Specialist/Statistics	6 thousand-10 thousand	Beijing	Xiaoying	Experience is unlimited	Education is not limited	Full time
Data Analyst (2021 Graduates)	10 thousand-15 thousand	Beijing	Qinghe	inexperience	Undergraduate course	Campus
Data development engineer	20,000 to 30,000	Beijing	Wangjing	5-10 years	Undergraduate course	Full time
Financial data analysis expert	18,000 to 20,000	Beijing	Liyuan	3-5 years	Undergraduate course	Full time
Data collaboration manager	15 thousand-25 thousand	Beijing	Beitaipingzhuang	3-5 years	Undergraduate course	Full time
Data Governance Engineer (Beijing)	9000-18000	Beijing	Zhanlan road	5-10 years	Undergraduate course	Full time
Big data development engineer	Negotiable	Beijing	West Railway Station	inexperience	Undergraduate course	Campus
Financial data analyst	10 thousand-15 thousand	Beijing	Hujialou	1-3 years	Undergraduate course	Full time
Big data analysis	8 thousand-10 thousand	Beijing	CBD	Experience is unlimited	Undergraduate course	Full time
Data Analyst (R&D Technology Department)	15,000 to 20,000	Beijing	Anzhen	Experience is unlimited	Undergraduate course	Full time
data analysis	Negotiable	Beijing	South of the city	1-3 years	Junior college	Full time
Director/Manager of Clinical Data Statistics	20,000 to 35,000	Beijing	Shahe	5-10 years	Undergraduate course	Full time
Director of Data Analysis-Beijing	25 thousand-40 thousand	Beijing	Sanlihe	3-5 years	Undergraduate course	Full time
Data network maintenance engineer	4 thousand -6 thousand	Beijing	Science and technology park	Experience is unlimited	Undergraduate course	Full time
Data manager	15,000 to 30,000	Beijing	Ancient city	1-3 years	Undergraduate course	Full time
[Afu /AFU] Data Analysis Specialist	8 thousand-10 thousand	Beijing	Dashanzi	1-3 years	Junior college	Full time
Master data business consultant	15,000 to 20,000	Beijing	Drum tower	3-5 years	Junior college	Full time
Financial data officer	10 thousand-12 thousand	Beijing	Beiqijia	Experience is unlimited	Junior college	Full time
Architect (Big Data in Cloud Computing)	45 thousand-60 thousand	Beijing	temple of longevity	Over 10 years	Undergraduate course	Full time
data analyst	6 thousand-10 thousand	Beijing	Zhongguancun	1-3 years	Undergraduate course	Full time
data analyst	18,000 to 35,000	Beijing	Shahe	3-5 years	Undergraduate course	Full time
Data analysis operations	6 thousand -8 thousand	Beijing	Qinghe	1-3 years	Undergraduate course	Full time
Data analyst (J17482)	8000-15000	Beijing	Wudaokou	Experience is unlimited	Undergraduate course	Full time
Looking for Python Assistant Data Engineer (accepting fresh graduates-Beijing/Chengdu)	4 thousand -8 thousand	Beijing	CBD	Experience is unlimited	Undergraduate course	Campus
ERP development data engineer	10 thousand-15 thousand	Beijing	Fengtai Gymnasium	3-5 years	Undergraduate course	Full time
Data collator	10 thousand-15 thousand	Beijing	Wanliu	3-5 years	Undergraduate course	Full time
data analyst	8000-15000	Beijing	Wanliu	1-3 years	Undergraduate course	Full time
Call center data analyst	6 thousand-12 thousand	Beijing	Yizhuang	1-3 years	Undergraduate course	Full time
Data Center Engineer (HVAC Direction)	10 thousand-15 thousand	Beijing	Jinsong	inexperience	Undergraduate course	Campus
Data Analysis and Mining Engineer (fresh year) (QY1cg)(J12092)	6 thousand-12 thousand	Beijing	Laiguang camp	Under 1 year	Undergraduate course	Full time
data analyst	10 thousand-15 thousand	Beijing	Jiuxianqiao	1-3 years	Junior college	Full time
Data Operations Manager	13,000 to 25,000	Beijing	Erbozi village	5-10 years	Undergraduate course	Full time
data analyst	10 thousand-15 thousand	Beijing	Financial Street	1-3 years	Undergraduate course	Full time
Data warehouse/architect (CSZN1-lp)	10 thousand-20 thousand	Beijing	Laiguang camp	3-5 years	Undergraduate course	Full time
Head of financial data analysis	10 thousand-15 thousand	Beijing	Gaobeidian village	3-5 years	Undergraduate course	Full time
data analyst	15,000 to 20,000	Beijing	CBD	1-3 years	Undergraduate course	Full time
Financial data analysis	10 thousand-15 thousand	Beijing	Beiqijia	Under 1 year	Undergraduate course	Full time
data analyst	15,000 to 20,000	Beijing	Jingshan mountain	3-5 years	Undergraduate course	Full time
Big Data Operations Engineer (DX1yf)(J12152)	6 thousand-12 thousand	Beijing	Laiguang camp	1-3 years	Undergraduate course	Full time
Business data analysis	Negotiable	Beijing	Wangjing	3-5 years	Undergraduate course	Full time
Sales data analysis	4 thousand -6 thousand	Beijing	hepingli street	Experience is unlimited	Undergraduate course	Full time
Platform data analyst	15,000 to 20,000	Beijing	Jingshan mountain	3-5 years	Undergraduate course	Full time
Data analyst (J16866)	8 thousand-10 thousand	Beijing	Jiuxianqiao	1-3 years	Undergraduate course	Full time
JAVA development engineer (middle direction of data)	10 thousand-15 thousand	Beijing	Houshayu	3-5 years	Undergraduate course	Full time
data analyst	15,000 to 20,000	Beijing	Wangjing	3-5 years	Undergraduate course	Full time
Big Data Engineer (Data Analysis Post)	8 thousand-10 thousand	Beijing	Taiyanggong village	3-5 years	Undergraduate course	Full time
Financial data analyst	8 thousand-12 thousand	Beijing	Beiqijia	Experience is unlimited	Junior college	Full time
Environmental big data manager/engineer	10 thousand-18 thousand	Beijing	Xisanqi	1-3 years	Undergraduate course	Full time
Platform data analysis intern	4 thousand -6 thousand	Beijing	Beiyuan	inexperience	Undergraduate course	Internship
data analyst	7 thousand-10 thousand	Beijing	Xihongmen	1-3 years	Junior college	Full time
Environmental big data analysis	10 thousand-20 thousand	Beijing	Huaxiang town	1-3 years	Undergraduate course	Full time
Product Promotion Manager (Secure Data Exchange) (J10885)	10 thousand-15 thousand	Beijing	Shangdi	1-3 years	Undergraduate course	Full time
Business data analysis	6 thousand-12 thousand	Beijing	Wangjing	Under 1 year	Undergraduate course	Full time
Human Resources Specialist (Social Security Data Direction)	6 thousand -8 thousand	Beijing	Shangdi	1-3 years	Junior college	Full time
Real estate data integration project manager	10 thousand-15 thousand	Beijing	Science and technology park	3-5 years	Undergraduate course	Full time
User data operations manager	15,000 to 20,000	Beijing	Zhongguancun	3-5 years	Undergraduate course	Full time
Assistant to Business Data Analyst	6 thousand -8 thousand	Beijing	side gate	inexperience	Junior college	Full time
Assistant to Business Data Analyst	6 thousand -8 thousand	Beijing	Zhongguancun	inexperience	Junior college	Full time
Assistant to Business Data Analyst	6 thousand -8 thousand	Beijing	Hujialou	inexperience	Junior college	Full time
8.2k big data analyst (high salary and urgent employment)	8000-15000	Beijing	Yizhuang	Experience is unlimited	Education is not limited	Internship
Autopilot Big Data Senior Engineer/Expert-Unmanned Vehicle Distribution Center	Negotiable	Beijing	West Railway Station	1-3 years	Undergraduate course	Full time
Data Analyst (MJ005599)	14,000 to 20,000	Beijing	Shangdi	1-3 years	Undergraduate course	Full time
Operational data analyst	15,000 to 20,000	Beijing	Wangjing	Experience is unlimited	Undergraduate course	Full time
Looking for Python Data Engineer II	10 thousand-20 thousand	Beijing	Guangqumen	1-3 years	Undergraduate course	Full time
data analyst	8 thousand-10 thousand	Beijing	Beiqijia	Experience is unlimited	Undergraduate course	Full time
Eco-environmental data analyst	10 thousand-15 thousand	Beijing	Huaxiang town	1-3 years	Undergraduate course	Full time
Excel data processing analyst	6 thousand -8 thousand	Chengdu chenghua district	Niushikou	1-3 years	Junior college	Full time
Excel data processing analyst	6 thousand -8 thousand	Chengdu chenghua district	Niushikou	1-3 years	Junior college	Full time
Data auditor	4 thousand -7 thousand	Chengdu chenghua district	Construction road	1-3 years	Junior college	Full time
Operational data analysis	10 thousand-20 thousand	Chengdu high-tech zone	Neutralization	5-10 years	master	Full time
Data entry specialist+high commission+weekend break	4 thousand -6 thousand	Chengdu	Shuangnan	1-3 years	Junior college	Full time
Big data analysis engineer (intermediate level)	15,000 to 20,000	Chengdu	Wenjia	3-5 years	master	Full time
Management and Analysis of Big Customer Data	4 thousand -6 thousand	Chengdu high-tech zone	Bauhinia	Under 1 year	Junior college	Full time
WFM specialist (data analysis)	5 thousand -8 thousand	Chengdu	Wenjia	1-3 years	Undergraduate course	Full time
Data analyst (intern)	3 thousand -5 thousand	Chengdu high-tech zone	Neutralization	inexperience	Junior college	Full time
Data analyst	5 thousand -8 thousand	Chengdu	Jin Quan	1-3 years	Junior college	Full time
Recruitment of Big Data Analyst Specialist/Assistant	8 thousand-10 thousand	Wuhou District, Chengdu	Neutralization	1-3 years	Undergraduate course	Full time
Data product manager	8000-15000	Chengdu	Construction road	1-3 years	Undergraduate course	Full time
Big Data Product Manager	8 thousand-13 thousand	Chengdu	Neutralization	1-3 years	Undergraduate course	Full time
Bank Data Processing (Chuantou Building)	Two thousand-four thousand	Chengdu high-tech zone	Guixi	Experience is unlimited	Technical secondary school/technical secondary school	Full time
Data storage assistant	6 thousand -8 thousand	Chengdu	hongxing road	Experience is unlimited	Junior college	Full time
Data entry+double break+regular editing+no overtime	4.5 -6 thousand	Chengdu	Shuangnan	Experience is unlimited	Junior college	Full time
Commodity data specialist	5 thousand -6 thousand	Chengdu	Niuwang temple	1-3 years	Junior college	Full time
Data processor	3 thousand -6 thousand	Chengdu	Jiujiang	inexperience	Junior college	Internship
Data analyst	4 thousand -6 thousand	Chengdu chenghua district	Sima bridge	1-3 years	Junior college	Full time
Industry personnel/data processing	3 thousand -6 thousand	Chengdu	Kehua north road	1-3 years	Technical secondary school/technical secondary school	Full time
Logistics data analysis specialist	4 thousand -6 thousand	Wuhou District, Chengdu	Bauhinia	1-3 years	Junior college	Full time
GIS data engineer	3 thousand -6 thousand	Chengdu gaoxin west zone	Xipu	Experience is unlimited	Junior college	Full time
Data processing in surveying and mapping industry	3.5 -6 thousand	Chengdu gaoxin west zone	Xipu	Experience is unlimited	Junior college	Full time
data analyst	10 thousand-15 thousand	Wuhou District, Chengdu	Guixi	1-3 years	Junior college	Full time
Data analysis specialist	8 thousand-10 thousand	Chengdu	hongxing road	1-3 years	Junior college	Full time
Data analyst	6 thousand -8 thousand	Chengdu	Zitong	Experience is unlimited	Junior college	Full time
Data entry clerk	3 thousand -4 thousand	Wuhou District, Chengdu	Gaosheng bridge	Experience is unlimited	Technical secondary school/technical secondary school	Full time
Data Audit Specialist (weekend break+six insurance and two gold)	4 thousand -6 thousand	Chengdu	Shawan	Experience is unlimited	Junior college	Full time
data analyst	6 thousand-10 thousand	Chengdu	Guixi	3-5 years	Undergraduate course	Full time
Huawei Data Analyst	4 thousand -6 thousand	Chengdu	Bulb tube	Under 1 year	Junior college	Full time
CRM customer data audit post	4 thousand -6 thousand	Chengdu high-tech zone	Guixi	1-3 years	Undergraduate course	Full time
Data governance engineer	10 thousand-15 thousand	jinniu district	Jiefang Road	3-5 years	Undergraduate course	Full time
Data analysis specialist	8 thousand-10 thousand	Chengdu	Tianfu Square	1-3 years	Junior college	Full time
Data analyst assistant	6 thousand -8 thousand	Chengdu	Three saints	1-3 years	Junior college	Full time
Data analyst	6 thousand -8 thousand	Chengdu	hongxing road	1-3 years	Junior college	Full time
Data processor	3 thousand -5 thousand	Chengdu	Gaosheng bridge	Experience is unlimited	Technical secondary school/technical secondary school	Full time
Senior Big Data Development Engineer	15 thousand-25 thousand	Chengdu high-tech zone	Guixi	5-10 years	Undergraduate course	Full time
Intermediate Big Data Development Engineer	10 thousand-15 thousand	Chengdu	Guixi	3-5 years	Undergraduate course	Full time
Big data architect	20,000 to 30,000	Chengdu gaoxin west zone	Xipu	5-10 years	Undergraduate course	Full time
Senior Pre-sales Engineer (Big Data Direction)	12 thousand-22 thousand	Pidu District, Chengdu	Xihua	5-10 years	Undergraduate course	Full time
Big data development engineer	12 thousand-18 thousand	Wuhou District, Chengdu	Cuqiao	3-5 years	Undergraduate course	Full time
Big Data Platform-Senior Java Development Engineer	12 thousand-18 thousand	Chengdu high-tech zone	Neutralization	3-5 years	Undergraduate course	Full time
Data analyst (data mining direction)	10 thousand-20 thousand	Chengdu high-tech zone	Neutralization	3-5 years	master	Full time
data analysis	6 thousand -8 thousand	Jinjiang District, Chengdu	Three saints	1-3 years	Junior college	Full time
Head of data operations (weekend break+five insurance and one gold)	4 thousand -6 thousand	jinniu district	Jiulidi	1-3 years	Junior college	Full time
data processing	4 thousand -6 thousand	Chengdu	play the zither	inexperience	Junior college	Full time
58 Direct Recruitment+Real Estate Data Key Account Manager (J17081)	10 thousand-15 thousand	Chengdu	Wangjiaguai	1-3 years	Junior college	Full time
Business data promotion	8 thousand-12 thousand	Chengdu	Wangjiaguai	1-3 years	Undergraduate course	Full time
Data operation	5 thousand -6 thousand	Chengdu	play the zither	Experience is unlimited	Undergraduate course	Full time
Data entry specialist [weekend break+year-end bonus]	4 thousand -6 thousand	Wuhou District, Chengdu	Jiujiang	Experience is unlimited	Technical secondary school/technical secondary school	Full time
Data entry is purely civilian, 4k+ double break	4 thousand -6 thousand	Jinjiang District, Chengdu	Dongguang	Experience is unlimited	Junior college	Full time
Data analyst/paid training	5 thousand -8 thousand	jinniu district	play the zither	Experience is unlimited	Junior college	Full time
Data processing assistant	4 thousand -6 thousand	Chengdu	Guixi	Experience is unlimited	Junior college	Full time
Data clerk	3 thousand -4.5 thousand	Pidu District, Chengdu	Bulb tube	1-3 years	Technical secondary school/technical secondary school	Full time
data analyst	6 thousand -8 thousand	Chengdu	Guixi	1-3 years	Junior college	Full time
GIS Internal Data Officer (Land Industry)	3.5 -6 thousand	Chengdu gaoxin west zone	Xipu	Experience is unlimited	Junior college	Full time
Logistics data statistics	6 thousand -8 thousand	Chengdu chenghua district	Longtan	Experience is unlimited	Junior college	Full time
Logistics data statistician (double break+five insurance and one gold+easy and stable)	4 thousand -6 thousand	Wuhou District, Chengdu	Kehua north road	Experience is unlimited	Junior college	Full time
Medical data analysis specialist	5 thousand-10 thousand	Chengdu high-tech zone	Guixi	1-3 years	Undergraduate course	Full time
Industry data analysis	6 thousand -8 thousand	Chengdu	Tianfu Square	1-3 years	Junior college	Full time
Supply chain/logistics data operation intern	1.5 -3 thousand	Chengdu	Guixi	Experience is unlimited	Undergraduate course	Campus
Senior data analyst	4 thousand -6 thousand	Longquanyi District, Chengdu	Emerging	1-3 years	Junior college	Full time
Data storage assistant	6 thousand -8 thousand	Chengdu	hongxing road	1-3 years	Junior college	Full time
Clinical data administrator Data Management Specialist	8 thousand-10 thousand	Wuhou District, Chengdu	Shuangnan	3-5 years	Undergraduate course	Full time
Full-time data clerk	6 thousand -8 thousand	Chengdu	humble cottage	1-3 years	Junior college	Full time
Data Operations Assistant	6 thousand -8 thousand	Chengdu	Taisheng road	1-3 years	Undergraduate course	Full time
data analyst	8 thousand-10 thousand	Chengdu	Guixi	1-3 years	Undergraduate course	Full time
Data Operations Assistant	4.5 -7 thousand	Wuhou District, Chengdu	Guixi	Experience is unlimited	Junior college	Full time
Internet/data tagging	4 thousand -6 thousand	Wuhou District, Chengdu	red card building	Experience is unlimited	Junior college	Full time
Data Operations Specialist (Group-Chengdu) (J10334)	6 thousand -8 thousand	Chengdu high-tech zone	Guixi	3-5 years	Undergraduate course	Full time
Data Operations Specialist	6 thousand -8 thousand	Chengdu	parachute tower	Experience is unlimited	Education is not limited	Full time
Data Operations Assistant	4.8 -7.5 thousand	Chengdu chenghua district	Wujin neighborhood	Experience is unlimited	Junior college	Full time
Data operation	6 thousand -8 thousand	Pidu District, Chengdu	Red light	1-3 years	Junior college	Full time
Data Analyst (Civilian Position)	6 thousand -8 thousand	Chengdu Tianfu New District	Huayang	Experience is unlimited	Junior college	Full time
Data Operations Assistant	6 thousand -8 thousand	jinniu district	jinsha gold dust	inexperience	Undergraduate course	Full time
Data Marking Specialist (Housing Subsidy+Physical Examination)	4 thousand -6 thousand	Wuhou District, Chengdu	Neutralization	Experience is unlimited	Undergraduate course	Full time
Data analyst/paid training	4.8 -7 thousand	Qingyang District, Chengdu	huang tianba	Experience is unlimited	Junior college	Full time
Data statistician	6 thousand -8 thousand	Chengdu	Temple of Marquis	Experience is unlimited	Education is not limited	Full time
Data Operations Assistant/Specialist	4 thousand -6 thousand	Chengdu Tianfu New District	Huayang	1-3 years	Junior college	Full time
Data Operations Assistant	4.8 -7 thousand	Chengdu high-tech zone	Guixi	Experience is unlimited	Junior college	Full time
Recruitment (Data Specialist)	6 thousand -8 thousand	Pidu District, Chengdu	Bulb tube	Experience is unlimited	Junior college	Full time
Data proofreading and entry	3.5 -5.5 thousand	Jinjiang District, Chengdu	Wangjiaguai	Experience is unlimited	Junior college	Full time
Statistics Clerk	4 thousand -6 thousand	Jinjiang District, Chengdu	Niushikou	1-3 years	Junior college	Full time
Logistics data statistician (double break+five insurance and one gold+easy and stable)	4 thousand -6 thousand	Jinjiang District, Chengdu	Longquan	Experience is unlimited	Junior college	Full time
Data annotation/double break	4 thousand -6 thousand	Chengdu high-tech zone	Neutralization	Experience is unlimited	Undergraduate course	Full time
Data Operations Assistant/Specialist	4 thousand -6 thousand	Wuhou District, Chengdu	Temple of Marquis	1-3 years	Junior college	Full time
Data operation	7 thousand-10 thousand	Chengdu chenghua district	Mengzhui bay	Experience is unlimited	Junior college	Full time
Data development engineer	6 thousand -8 thousand	Qingyang District, Chengdu	Xihua	inexperience	Undergraduate course	Full time
Educational data specialist	6 thousand -8 thousand	Wuhou District, Chengdu	Tongzi forest	1-3 years	Undergraduate course	Full time
Data Operations Specialist	4 thousand -6 thousand	Jinjiang District, Chengdu	Mannenba	Experience is unlimited	Junior college	Full time
Data specialist	6 thousand -8 thousand	Chengdu Tianfu New District	Huayang	Experience is unlimited	Junior college	Full time
Data labeling 5k basic salary is being edited	6 thousand -8 thousand	Qingyang District, Chengdu	Wangjiaguai	inexperience	Undergraduate course	Full time
Data analyst/weekend break	4.5k-6.5k	Wuhou District, Chengdu	Shuangnan	Experience is unlimited	Junior college	Full time
Data specialist	4 thousand -6 thousand	Chengdu	chunxi road	Experience is unlimited	Junior college	Full time
Data proofreading and entry	4 thousand -6 thousand	Chengdu	brilliance	Experience is unlimited	Junior college	Full time
Data analyst	5 thousand -7 thousand	Chengdu	Babao steet	Experience is unlimited	Junior college	Full time
Data Operations Assistant/Specialist	4 thousand -6 thousand	Qingyang District, Chengdu	Babao steet	1-3 years	Junior college	Full time
Data governance intern	Two thousand-four thousand	Chengdu	Bauhinia	Experience is unlimited	Junior college	Full time
Data Operations Assistant/Specialist	4 thousand -6 thousand	Chengdu chenghua district	Xinhong road	1-3 years	Junior college	Full time
Data development	10 thousand-15 thousand	Chengdu Tianfu New District	Huayang	1-3 years	Undergraduate course	Full time
Internet/data tagging	4 thousand -6 thousand	Chengdu	Xinhong road	Experience is unlimited	Junior college	Full time
Data specialist	4 thousand -6 thousand	Chengdu Tianfu New District	Guixi	Experience is unlimited	Technical secondary school/technical secondary school	Full time
Data Specialist (Wenjiang, 2 days off)	Two thousand-four thousand	Wenjiang District, Chengdu	Liucheng	Under 1 year	High school	Full time
Data Operations Assistant/Specialist	4 thousand -6 thousand	jinniu district	Shawan	1-3 years	Junior college	Full time
Data Processing Specialist/Civilian	4.5k-6.5k	Qingyang District, Chengdu	play the zither	Experience is unlimited	Junior college	Full time
Logistics Data Statistician (Double Rest+Meal Room Supplement)	6 thousand -8 thousand	Qingyang District, Chengdu	Xihua	inexperience	Undergraduate course	Full time
Data statistician	4 thousand -6 thousand	Chengdu Tianfu New District	Neutralization	1-3 years	Technical secondary school/technical secondary school	Full time
The data marker has five insurances and one gold weekend, and the weekend is nine to six	4 thousand -6 thousand	Chengdu	Huayang	Experience is unlimited	Technical secondary school/technical secondary school	Full time
Data storage assistant	6 thousand -8 thousand	Chengdu	hongxing road	1-3 years	Junior college	Full time
Data analysis clerk (double break+five insurance and one gold+paid annual leave)	6 thousand -8 thousand	Wuhou District, Chengdu	Gaosheng bridge	Experience is unlimited	Junior college	Full time
Data	6 thousand -8 thousand	Chengdu	hongxing road	Experience is unlimited	Junior college	Full time
Data analysis clerk (double break+five insurance and one gold+paid annual leave)	4 thousand -7 thousand	jinniu district	Yingmenkou	Experience is unlimited	Junior college	Full time
Data specialist	4 thousand -6 thousand	Wuhou District, Chengdu	Tongzi forest	Under 1 year	Junior college	Full time
Data analysis [quarterly salary increase+13 salary at the end of the year]	6 thousand -8 thousand	Wuhou District, Chengdu	Shuangnan	Experience is unlimited	Technical secondary school/technical secondary school	Full time
Senior data analyst Experienced Data Analyst	12,000 to 20,000	Chengdu	Three saints	Experience is unlimited	Education is not limited	Full time
Data specialist	4 thousand -7 thousand	Chengdu Shuangliu District	Dongsheng	1-3 years	Undergraduate course	Full time
Medical data editing	6 thousand -8 thousand	Chengdu high-tech zone	Neutralization	Experience is unlimited	Undergraduate course	Full time
Data Specialist (with large promotion space)	4 thousand -6 thousand	Chengdu high-tech zone	Neutralization	Experience is unlimited	Junior college	Full time
Data analyst	6 thousand -8 thousand	Chengdu	hongxing road	1-3 years	Junior college	Full time
Data annotator	4 thousand -6 thousand	Chengdu	Guixi	Experience is unlimited	Technical secondary school/technical secondary school	Full time
Data Processing Specialist/Civilian	6 thousand -8 thousand	Qingyang District, Chengdu	Wenjia	Experience is unlimited	Junior college	Full time
Outbound call center data specialist	4 thousand -6 thousand	Wuhou District, Chengdu	Tongzi forest	1-3 years	Junior college	Full time
Background data clerk	3 thousand -4 thousand	Chengdu	Sima bridge	Experience is unlimited	Education is not limited	Full time
Logistics data statistics	3 thousand -5 thousand	Wuhou District, Chengdu	Cuqiao	Under 1 year	Junior college	Full time
Gis data engineer	8 thousand-10 thousand	Chengdu	Tongzi forest	1-3 years	Undergraduate course	Full time
Data analyst	4 thousand -6 thousand	Chengdu Tianfu New District	Neutralization	Experience is unlimited	Education is not limited	Full time
Data Operations Assistant/Specialist	4 thousand -6 thousand	Chengdu Shuangliu District	Dongsheng	1-3 years	Junior college	Full time
Data development engineer	6 thousand -8 thousand	Jinjiang District, Chengdu	Liujiang	inexperience	Undergraduate course	Full time
Data analyst/13 salary at the end of the year	8 thousand-10 thousand	Chengdu	Huayang	Experience is unlimited	Junior college	Full time
Data analysis post-Chengdu -00610	5 thousand -9 thousand	Chengdu	Gongxing neighborhood	1-3 years	Undergraduate course	Full time
Data analyst	4 thousand -6 thousand	Longquanyi District, Chengdu	Longquan	Experience is unlimited	Education is not limited	Full time
Data development	10 thousand-15 thousand	Pidu District, Chengdu	Bulb tube	Experience is unlimited	Education is not limited	Full time
Data specialist	4 thousand -6 thousand	Wuhou District, Chengdu	parachute tower	Experience is unlimited	Undergraduate course	Full time
Data labeling post /5 insurance and 1 gold	6 thousand -8 thousand	Wuhou District, Chengdu	Chuangye road	Experience is unlimited	Undergraduate course	Full time
The data entry staff has a double break of 5K	4 thousand -6 thousand	Chengdu chenghua district	Longtan	Experience is unlimited	Junior college	Full time
Data product manager	12 thousand-18 thousand	Jinjiang District, Chengdu	Wujin neighborhood	5-10 years	Undergraduate course	Full time
Data analyst/paid training	4.8 -7 thousand	Wuhou District, Chengdu	Tongzi forest	Experience is unlimited	Junior college	Full time
Data processing and analysis specialist	6 thousand -8 thousand	Chengdu	play the zither	1-3 years	Undergraduate course	Full time
Data analysis clerk	4.5 -7.5 thousand	Chengdu chenghua district	Mengzhui bay	Experience is unlimited	Junior college	Full time
Data specialist	4 thousand -6 thousand	Chengdu chenghua district	Holy lamp	Experience is unlimited	Junior college	Full time
Data operation	4 thousand -6 thousand	Jinjiang District, Chengdu	chunxi road	Experience is unlimited	Junior college	Full time
Data storage assistant	6 thousand -8 thousand	Chengdu	Zitong	Under 1 year	Junior college	Full time
Urgent employment! Data engineer	8 thousand-12 thousand	Chengdu	Guixi	1-3 years	Undergraduate course	Full time
Data analyst -BI direction (double break)	10 thousand-15 thousand	Chengdu high-tech zone	Neutralization	1-3 years	Junior college	Full time
Information Clerk/Sales Data Support	4 thousand -6 thousand	Wuhou District, Chengdu	parachute tower	1-3 years	Undergraduate course	Full time
Data labeling post	4 thousand -6 thousand	Wuhou District, Chengdu	Tongzi forest	Experience is unlimited	Undergraduate course	Full time
Data specialist	4 thousand -7 thousand	Jinjiang District, Chengdu	Longzhou road	Experience is unlimited	Junior college	Full time
Data processing specialist/civil basic salary (4000 yuan/month)+performance bonus+subsidy	4 thousand -6 thousand	Chengdu high-tech zone	Guixi	Experience is unlimited	Junior college	Full time
Data analyst	4 thousand -6 thousand	Chengdu	jinsha gold dust	1-3 years	Undergraduate course	Full time
Sales data analysis monthly average 1W weekend weekends	10 thousand-15 thousand	Chengdu	parachute tower	Experience is unlimited	Education is not limited	Full time
Data modeler	10 thousand-15 thousand	Chengdu Shuangliu District	Baijia	1-3 years	Undergraduate course	Full time
Data analyst	6 thousand -8 thousand	Chengdu	hongxing road	Under 1 year	Junior college	Full time
Data support post (intern)	Two thousand-four thousand	Chengdu chenghua district	Mengzhui bay	inexperience	Junior college	Internship
Data analyst starts from 5k	6 thousand -8 thousand	Wuhou District, Chengdu	Guixi	inexperience	Undergraduate course	Full time
Big Data Analysis Engineer (21 ST School Recruitment)	6 thousand-10 thousand	Jinjiang District, Chengdu	Guixi	Experience is unlimited	Undergraduate course	Campus
Logistics data statistics	4 thousand -6 thousand	Chengdu Tianfu New District	Neutralization	Experience is unlimited	Junior college	Full time
Data specialist	Two thousand-four thousand	Wenjiang District, Chengdu	Liucheng	Under 1 year	High school	Full time
Data processing specialist	4.5k-6.5k	Wuhou District, Chengdu	red card building	Experience is unlimited	Junior college	Full time
data analyst	6 thousand-10 thousand	Wuhou District, Chengdu	Guixi	1-3 years	Undergraduate course	Full time
Market data researcher	15,000 to 20,000	Chengdu	Niuwang temple	1-3 years	Junior college	Full time
Data Operations Specialist	4 thousand -6 thousand	Wuhou District, Chengdu	Gaosheng bridge	1-3 years	Junior college	Full time
Data customer service specialist	4 thousand -7 thousand	Jinjiang District, Chengdu	Niuwang temple	1-3 years	Undergraduate course	Full time
Data analysis clerk	6 thousand -8 thousand	Chengdu high-tech zone	Huayang	inexperience	Undergraduate course	Full time
Data engineer	15,000 to 20,000	Chengdu	Xipu	3-5 years	Undergraduate course	Full time
Data analysis clerk (double break+five insurance and one gold+paid annual leave)	4 thousand -6 thousand	Chengdu high-tech zone	Guixi	Experience is unlimited	Junior college	Full time
Head of data operations	5 thousand -9 thousand	Chengdu	Shuangnan	Experience is unlimited	Junior college	Full time
Data product manager	4 thousand -8 thousand	Jinjiang District, Chengdu	chunxi road	1-3 years	Undergraduate course	Full time
Data analyst/paid training	4.5k-6.5k	Qingyang District, Chengdu	huang tianba	Experience is unlimited	Junior college	Full time
Data specialist	4 thousand -6 thousand	Wuhou District, Chengdu	Jiangxi steet	Experience is unlimited	Junior college	Full time
Statistics Clerk/Double Rest+Year-end Award	3 thousand -5 thousand	Chengdu chenghua district	Xinhong road	Experience is unlimited	Junior college	Full time
Data Operations Assistant/Specialist	4 thousand -6 thousand	Jinjiang District, Chengdu	Dongsheng	1-3 years	Junior college	Full time
Meituan Flash Purchase-Senior Data Warehouse Development Engineer (Chengdu)	Negotiable	Chengdu	Neutralization	1-3 years	Undergraduate course	Full time
Data statistician	4 thousand -6 thousand	Chengdu	brilliance	Under 1 year	Undergraduate course	Full time
Data analysis clerk (double break+five insurance and one gold+paid annual leave)	4 thousand -6 thousand	Chengdu chenghua district	Sima bridge	Experience is unlimited	Junior college	Full time
Data Engineer (Architecture and Geographic Information)	8 thousand-10 thousand	Chengdu	Tongzi forest	1-3 years	Undergraduate course	Full time
Data analysis specialist	6 thousand -8 thousand	Wuhou District, Chengdu	Xiaotianzhu Scenic Resort	inexperience	Undergraduate course	Full time
Data statistician	4 thousand -4.5 thousand	Longquanyi District, Chengdu	Longquan	Under 1 year	Junior college	Full time
Data processing in surveying and mapping industry	4 thousand -6 thousand	Wuhou District, Chengdu	Jiujiang	Experience is unlimited	Junior college	Full time
Data implementation engineer	5 thousand -7 thousand	Chengdu high-tech zone	Guixi	Experience is unlimited	Junior college	Full time
Data processing in surveying and mapping industry	6 thousand -8 thousand	Chengdu	xinglong street	1-3 years	Undergraduate course	Full time
Audit Assistant-Data Analysis Direction	3.5 thousand -5 thousand	Chengdu	Neutralization	Experience is unlimited	Undergraduate course	Full time
Logistics data statistics	4 thousand -6 thousand	Qingyang District, Chengdu	Wangjiaguai	Experience is unlimited	Junior college	Full time
Data engineer (listed company, five insurances and one gold)	10 thousand-15 thousand	Chengdu high-tech zone	Neutralization	3-5 years	Undergraduate course	Full time
Banking Data Specialist (High-tech Zone)	Two thousand-four thousand	Chengdu high-tech zone	Guixi	Experience is unlimited	Technical secondary school/technical secondary school	Full time
Data specialist	3.5 thousand -5 thousand	Wuhou District, Chengdu	Jiujiang	1-3 years	Junior college	Full time
Data researcher	6 thousand -8 thousand	Chengdu high-tech zone	Guixi	1-3 years	master	Full time
data analyst	4 thousand -8 thousand	Chengdu high-tech zone	Neutralization	1-3 years	Undergraduate course	Full time
Data Analyst of Operation Department-Chengdu Branch	6 thousand -8 thousand	Chengdu	Huayang	1-3 years	Undergraduate course	Full time
Data analysis clerk	4 thousand -6 thousand	Jinjiang District, Chengdu	Dongsheng	Experience is unlimited	Junior college	Full time
Data Annotation Specialist (intern acceptable)	Negotiable	Chengdu gaoxin west zone	Xipu	inexperience	Junior college	Internship
Data statistician	4 thousand -6 thousand	Chengdu high-tech zone	Guixi	Experience is unlimited	Education is not limited	Full time
Data specialist	8 thousand-10 thousand	Chengdu	Guixi	Experience is unlimited	Education is not limited	Full time
Data annotator (intern)	Negotiable	Chengdu gaoxin west zone	Xipu	inexperience	Junior college	Full time
data analyst	5 thousand -8 thousand	Wuhou District, Chengdu	red card building	Experience is unlimited	Undergraduate course	Full time
Data operation	4 thousand -6 thousand	Chengdu chenghua district	Mengzhui bay	Experience is unlimited	Junior college	Full time
Bank background data entry	2.5 -4 thousand	Qingyang District, Chengdu	Sichuan University	Experience is unlimited	Education is not limited	Full time
Data development	8 thousand-10 thousand	Chengdu	south railway station	3-5 years	Undergraduate course	Full time
Data development engineer	Negotiable	Chengdu gaoxin west zone	Xipu	Experience is unlimited	Undergraduate course	Full time
Logistics data statistics	4 thousand -6 thousand	Chengdu chenghua district	Longtan	Experience is unlimited	Junior college	Full time
Data Analyst (Education Industry+Five Insurance and One Gold)-Chengdu -00610	5 thousand -9 thousand	Chengdu	Gongxing neighborhood	1-3 years	Undergraduate course	Full time
data analyst	5 thousand -7 thousand	Wuhou District, Chengdu	Guixi	3-5 years	Junior college	Full time
Easy and flexible+five insurance and one gold+weekend break+data analysis	5 thousand -7 thousand	Chengdu	jinsha gold dust	Experience is unlimited	Junior college	Full time
Java development engineer (partial data direction), with an annual salary of 70,000-150,000	6 thousand-10 thousand	Qingyang District, Chengdu	brilliance	1-3 years	Undergraduate course	Full time
Data annotation	3 thousand -4 thousand	Wuhou District, Chengdu	Liujiang	Experience is unlimited	Junior college	Full time
Data Annotation-Tibetan Direction	5 thousand -7 thousand	Chengdu	hongxing road	Experience is unlimited	Junior college	Full time
Bank Data Recorder (Golden Bull)	Two thousand-four thousand	jinniu district	play the zither	Experience is unlimited	Junior college	Full time
Data analysts have a double break	6 thousand -8 thousand	Jinjiang District, Chengdu	hongxing road	Experience is unlimited	Undergraduate course	Full time
Data analysis specialist five insurance and one gold+domestic and foreign travel	4 thousand -6 thousand	Wuhou District, Chengdu	Jiujiang	Experience is unlimited	Junior college	Full time
Data Processing Specialist/Civilian	4 thousand -6 thousand	Jinjiang District, Chengdu	Baohe	Experience is unlimited	Junior college	Full time
Big business data analyst	5 thousand -7 thousand	Chengdu gaoxin west zone	Bulb tube	1-3 years	Junior college	Full time
Data specialist	4 thousand -6 thousand	Chengdu	Qingjiang	Experience is unlimited	Junior college	Full time
Data analyst/paid training	4.8 -7 thousand	Wuhou District, Chengdu	Xiaotianzhu Scenic Resort	Experience is unlimited	Junior college	Full time
The data analyst has a double break	6 thousand -8 thousand	Wuhou District, Chengdu	Tongzi forest	inexperience	Undergraduate course	Full time
Unicom data officer	3.2 -4 thousand	Chengdu	Three saints	1-3 years	Junior college	Full time
data analyst	7,000-14,000	Jinjiang District, Chengdu	Guixi	Experience is unlimited	Undergraduate course	Full time
Senior clinical data administrator (DM)	8 thousand-12 thousand	Wuhou District, Chengdu	Ganjiakou	3-5 years	Undergraduate course	Full time
Data annotation supervisor	6 thousand-10 thousand	Chengdu	hongxing road	1-3 years	Undergraduate course	Full time
Data operation	10 thousand-20 thousand	Wuhou District, Chengdu	Shuangnan	1-3 years	Undergraduate course	Full time
Personnel Specialist-System Data Direction	5 thousand -6 thousand	Wuhou District, Chengdu	brilliance	Experience is unlimited	Undergraduate course	Full time
Data visualization development engineer	10 thousand-15 thousand	Wuhou District, Chengdu	Tongzi forest	3-5 years	Undergraduate course	Full time
Data governance project manager	7,000-14,000	Chengdu high-tech zone	Guixi	3-5 years	Undergraduate course	Full time
Data center leader	50,000 to 100,000	Chengdu	Neutralization	5-10 years	Undergraduate course	Full time
Data operation	6 thousand -8 thousand	Chengdu	Yanshikou	Under 1 year	Undergraduate course	Full time
Data labeling post	4 thousand -6 thousand	Qingyang District, Chengdu	Xihua	Experience is unlimited	Undergraduate course	Full time
Audit data	4 thousand -5 thousand	Chengdu	red card building	1-3 years	Junior college	Full time
Data annotation	Negotiable	Chengdu	Xipu	Under 1 year	Junior college	Full time
Jinjiang District Data Processing Clerk	4.4 thousand -4.5 thousand	Jinjiang District, Chengdu	Niushikou	1-3 years	Junior college	Full time
Data return visit specialist	4 thousand -6 thousand	Wuhou District, Chengdu	Tongzi forest	Under 1 year	Junior college	Full time
Data Engineer (Yibin)	7 thousand -9 thousand	Chengdu Tianfu New District	Neutralization	1-3 years	Undergraduate course	Full time
Double break-data annotation	4 thousand -6 thousand	Wuhou District, Chengdu	Xiaojiahe	1-3 years	Undergraduate course	Full time
Data annotation	Negotiable	Chengdu gaoxin west zone	Xipu	Experience is unlimited	Education is not limited	Full time
17401- Data Administrator	Negotiable	Wenjiang District, Chengdu	Jinma	1-3 years	Undergraduate course	Full time
Data analysis specialist	3 thousand -5 thousand	Wuhou District, Chengdu	Guixi	Under 1 year	Junior college	Full time
Data product manager	15,000 to 20,000	Chengdu	Guixi	5-10 years	Junior college	Full time
Data Accountant	3 thousand -4 thousand	Chengdu Shuangliu District	Wenxing	1-3 years	Junior college	Full time
Data engineer	6 thousand -9 thousand	Chengdu high-tech zone	Neutralization	Experience is unlimited	Undergraduate course	Full time
Theoretical research and data analysis engineer	6 thousand -8 thousand	Chengdu	Xipu	1-3 years	Undergraduate course	Full time
Return to Customer Service/Data Labeler	3.5 -4 thousand	Chengdu high-tech zone	Neutralization	Experience is unlimited	Junior college	Full time
data analyst	10 thousand-15 thousand	Chengdu Shuangliu District	Baijia	1-3 years	Junior college	Full time
Data annotator	Negotiable	Chengdu high-tech zone	Xipu	Under 1 year	Junior college	Full time
Clinical trial data statistician	8 thousand-16 thousand	Chengdu	Xiaotianzhu Scenic Resort	1-3 years	master	Full time
Data Specialist (Sales)	4 thousand -6 thousand	Chengdu chenghua district	Mengzhui bay	1-3 years	Junior college	Full time
Technical Manager of Data Analysis and Mining (Baoneng Investment Group)	Negotiable	Wuhou District, Chengdu	Guixi	1-3 years	Undergraduate course	Full time
Data operation	4 thousand -5 thousand	Wuhou District, Chengdu	Gaosheng bridge	1-3 years	Junior college	Full time
Data analyst	3 thousand -5 thousand	Chengdu high-tech zone	Neutralization	inexperience	Junior college	Full time
Data annotation intern	1,000-2,000	Chengdu high-tech zone	Neutralization	inexperience	Junior college	Internship
Data specialist	4 thousand -6 thousand	jinniu district	Xipu	3-5 years	Undergraduate course	Full time
Data development engineer	10 thousand-20 thousand	Chengdu	Dongsheng	5-10 years	Undergraduate course	Full time
58 Direct Recruitment+Real Estate Data Consultant	10 thousand-15 thousand	Chengdu	Wangjiaguai	1-3 years	Junior college	Full time
Data engineer	10 thousand-15 thousand	Chengdu	Neutralization	3-5 years	Undergraduate course	Full time
Data Specialist (Sales)	4 thousand -6 thousand	Chengdu	Guixi	1-3 years	Junior college	Full time
Medical data entry specialist	Two thousand-four thousand	Chengdu	jinsha gold dust	Experience is unlimited	Junior college	Full time
Data development /DBA	10 thousand-15 thousand	Chengdu	Shuangnan	5-10 years	Undergraduate course	Full time
Bank data recorder	Two thousand-four thousand	Chengdu	play the zither	Experience is unlimited	Junior college	Full time
Data acquisition integration engineer	8 thousand-10 thousand	Chengdu	Red light	1-3 years	Undergraduate course	Full time
Data Factory Backend Product Manager (Chengdu)	20,000 to 35,000	Chengdu	Neutralization	3-5 years	Undergraduate course	Full time
Statistics Clerk	3.5 -4 thousand	Chengdu	Niuwang temple	Experience is unlimited	Education is not limited	Full time
Video-data annotation	4 thousand -6 thousand	Qingyang District, Chengdu	Xihua	1-3 years	Undergraduate course	Full time
Data analysis specialist (including two meals+five insurances and one gold)	3.5 thousand -5 thousand	Chengdu	Guixi	1-3 years	Junior college	Full time
Financial data specialist	6 thousand -8 thousand	Chengdu	Neutralization	5-10 years	Junior college	Full time
Bank Data Entry (High-tech Zone)	Two thousand-four thousand	Chengdu high-tech zone	Guixi	Experience is unlimited	Technical secondary school/technical secondary school	Full time
Data development engineer	15,000 to 20,000	Chengdu	Jiuyanqiao	3-5 years	Undergraduate course	Full time
Operational data analysis	4 thousand -8 thousand	Chengdu	Guixi	1-3 years	Undergraduate course	Full time
data analyst	4 thousand -7 thousand	Wuhou District, Chengdu	Neutralization	inexperience	Undergraduate course	Full time
Data operations analyst	8 thousand-12 thousand	Chengdu high-tech zone	Neutralization	1-3 years	Undergraduate course	Full time
data analyst	4 thousand -6 thousand	Chengdu	jinsha gold dust	1-3 years	Undergraduate course	Full time
Data Operations Engineer	6 thousand -8 thousand	Pidu District, Chengdu	Red light	1-3 years	Junior college	Full time
Data Product Manager -BI Direction	20,000 to 40,000	Chengdu	Neutralization	3-5 years	Undergraduate course	Full time
Data warehouse engineer	8 thousand-16 thousand	Chengdu	Nanguan	3-5 years	Undergraduate course	Full time
Senior analyst, data operations	4.5 -8 thousand	Chengdu	Bulb tube	1-3 years	Undergraduate course	Full time
Data operation	4 thousand -6 thousand	Jinjiang District, Chengdu	hongxing road	Experience is unlimited	Junior college	Full time
Data Analyst (Education Industry)	6 thousand -8 thousand	Chengdu Tianfu New District	Neutralization	3-5 years	Undergraduate course	Full time
Advanced Data Development (New Network)	10 thousand-15 thousand	Wuhou District, Chengdu	Neutralization	3-5 years	Undergraduate course	Full time
Data analysis team leader (e-commerce company)	15,000 to 20,000	Chengdu gaoxin west zone	Wenjia	Experience is unlimited	Junior college	Full time
Big data development engineer	18,000 to 25,000	Jinjiang District, Chengdu	Longzhou road	5-10 years	Undergraduate course	Full time
Data analyst (administrative post)	8 thousand-10 thousand	Chengdu chongzhou city	Chongyang	3-5 years	Undergraduate course	Full time
Data processing engineer	4 thousand -5 thousand	Chengdu	jinsha gold dust	Experience is unlimited	Undergraduate course	Full time
Data product expert	8 thousand-12 thousand	Chengdu gaoxin west zone	Wenjia	1-3 years	Undergraduate course	Full time
Data warehouse development engineer	8 thousand-10 thousand	Wuhou District, Chengdu	Xiaotianzhu Scenic Resort	1-3 years	Junior college	Full time
Recruit big data analyst project manager	10 thousand-15 thousand	Chengdu	Neutralization	3-5 years	Undergraduate course	Full time
Data reviewer	4.5 -7 thousand	Chengdu Shuangliu District	Gongxing	1-3 years	Undergraduate course	Full time
Data operation and maintenance	8 thousand-10 thousand	Chengdu	Xiaoba	1-3 years	Undergraduate course	Full time
Data statistician (table statistician), easy to work, no overtime	4 thousand -6 thousand	Chengdu	Niushikou	1-3 years	Junior college	Full time
data analyst	11,000 to 18,000	Chengdu high-tech zone	Neutralization	3-5 years	Undergraduate course	Full time
data analyst	8 thousand-12 thousand	Chengdu	Cuqiao	1-3 years	Undergraduate course	Full time
Data warehouse engineer	6 thousand -9 thousand	Wuhou District, Chengdu	Guixi	1-3 years	Undergraduate course	Full time
Data warehouse engineer	15 thousand-25 thousand	Chengdu high-tech zone	Guixi	5-10 years	Education is not limited	Full time
Data Review Specialist (Shuangliu, Workplace)	5 thousand -7 thousand	Chengdu Shuangliu District	Gongxing	1-3 years	Junior college	Full time
Data warehouse development engineer	13,000 to 16,000	Chengdu	Guixi	3-5 years	Undergraduate course	Full time
Data test engineer	10 thousand-15 thousand	Chengdu high-tech zone	Huayang	3-5 years	Undergraduate course	Full time
Data warehouse engineer	15 thousand-25 thousand	Chengdu	Guixi	5-10 years	Undergraduate course	Full time
Data warehouse engineer	15,000 to 20,000	Chengdu	Guixi	5-10 years	Undergraduate course	Full time
bigdata analyst/datician/daticist	8000-15000	Chengdu	Jin Quan	3-5 years	Junior college	Full time
Big data development engineer	8 thousand-10 thousand	Chengdu	Cuqiao	3-5 years	Undergraduate course	Full time
Big data development engineer	12 thousand-18 thousand	Jinjiang District, Chengdu	Liujiang	5-10 years	Undergraduate course	Full time
Data warehouse development engineer	30,000 to 60,000	Chengdu	Neutralization	5-10 years	Undergraduate course	Full time
Data audit	4 thousand -8 thousand	Chengdu	Shawan	Experience is unlimited	Junior college	Full time
Big Data Analysis Engineer (Junior)	10 thousand-14 thousand	Chengdu	Wenjia	1-3 years	master	Full time
Sales data analysis	3 thousand -5 thousand	Wuhou District, Chengdu	Cuqiao	1-3 years	Technical secondary school/technical secondary school	Full time
Bank data recorder	Two thousand-four thousand	jinniu district	play the zither	Experience is unlimited	Junior college	Full time
Big Data Development Engineer (Outsourcing)	7 thousand -9 thousand	jinniu district	Mengzhui bay	1-3 years	Junior college	Full time
164- Data Management (Senior) Manager	Negotiable	Wenjiang District, Chengdu	Jinma	3-5 years	Undergraduate course	Full time
Data warehouse engineer	4 thousand -8 thousand	Chengdu	Guixi	1-3 years	Undergraduate course	Full time
Network data plane architect (J16598)	20,000 to 35,000	Wuhou District, Chengdu	parachute tower	5-10 years	Undergraduate course	Full time
58 Direct Recruitment+Real Estate Business Data Consultant	10 thousand-15 thousand	Chengdu	Wangjiaguai	3-5 years	Junior college	Full time
Data analyst	3 thousand -5 thousand	Chengdu	Three saints	1-3 years	Junior college	Full time
Director of Data Operations	15,000 to 20,000	Qingyang District, Chengdu	Xihua	3-5 years	Undergraduate course	Full time
Big data development engineer	12 thousand-18 thousand	Jinjiang District, Chengdu	Guixi	5-10 years	Undergraduate course	Full time
Data warehouse model designer	13,000 to 18,000	Chengdu high-tech zone	Guixi	5-10 years	Undergraduate course	Full time
Data warehouse architect	20,000 to 30,000	Chengdu high-tech zone	Zitong	Over 10 years	Undergraduate course	Full time
Data analyst	Two thousand-four thousand	Chengdu	Gongxing neighborhood	inexperience	Undergraduate course	Internship
Data Specialist \ Assistant	4 thousand -5 thousand	Chengdu	Neutralization	Under 1 year	Junior college	Full time
Data test engineer	8 thousand-12 thousand	Chengdu high-tech zone	Tongzi forest	3-5 years	Junior college	Full time
Data Service Team Data Analyst (Second Research Institute of Civil Aviation Administration of China)	15,000 to 20,000	Chengdu	parachute tower	Experience is unlimited	master	Full time
Data product manager	10 thousand-15 thousand	Wuhou District, Chengdu	south railway station	3-5 years	Junior college	Full time
Data statistics intern	1.5k-2.5k	Chengdu	Taisheng road	inexperience	Junior college	Internship
Data Operations Specialist	4 thousand -6 thousand	Wuhou District, Chengdu	Neutralization	Experience is unlimited	Junior college	Full time
Data warehouse engineer	10 thousand-15 thousand	Wuhou District, Chengdu	south railway station	5-10 years	Undergraduate course	Full time
Data processing in surveying and mapping industry	6 thousand -8 thousand	Wuhou District, Chengdu	Jiujiang	inexperience	Technical secondary school/technical secondary school	Full time
Data auditor	4 thousand -6 thousand	Wuhou District, Chengdu	Jiujiang	Experience is unlimited	Education is not limited	Full time
Data processing in surveying and mapping industry	6 thousand -8 thousand	Wuhou District, Chengdu	Jiujiang	Experience is unlimited	Education is not limited	Full time
Data processor	6 thousand-10 thousand	Wuhou District, Chengdu	Jiujiang	inexperience	Junior college	Internship
Data analyst	6 thousand -8 thousand	Jinjiang District, Chengdu	Yanshikou	Experience is unlimited	Undergraduate course	Full time
Big Data Application Development (Baoneng Investment Group)	Negotiable	Wuhou District, Chengdu	Guixi	1-3 years	Undergraduate course	Full time
datician\data mining engineer	13,000 to 23,000	Chengdu high-tech zone	Neutralization	3-5 years	Undergraduate course	Full time
Data proofreading and entry	4 thousand -6 thousand	Jinjiang District, Chengdu	hongxing road	Experience is unlimited	Undergraduate course	Full time
Anti-fraud strategy (good at statistics)	4 thousand -6 thousand	Chengdu	Neutralization	1-3 years	Undergraduate course	Full time
Data entry clerk	Two thousand-four thousand	jinniu district	play the zither	Experience is unlimited	High school	Full time
Big data development engineer	12 thousand-16 thousand	Chengdu gaoxin west zone	Xipu	3-5 years	Undergraduate course	Full time
Sales consultant+indoor office+customer data provided by the company	8 thousand-10 thousand	Chengdu	Three saints	Experience is unlimited	Technical secondary school/technical secondary school	Full time
Data Analysis Clerk/Double Leave	4 thousand -6 thousand	Wuhou District, Chengdu	Tongzi forest	Experience is unlimited	Undergraduate course	Full time
Data analysis clerk takes five insurance and one gold paid annual leave	4 thousand -6 thousand	jinniu district	Jiulidi	Experience is unlimited	Technical secondary school/technical secondary school	Full time
Senior Big Data R&D Engineer-Chengdu	15 thousand-25 thousand	Chengdu	Neutralization	5-10 years	Undergraduate course	Full time
Big data development engineer	10 thousand-15 thousand	Chengdu high-tech zone	Guixi	3-5 years	Undergraduate course	Full time
Data entry clerk	3 thousand -4 thousand	Chengdu	Huayang	1-3 years	Undergraduate course	Full time
Campus Recruitment-Breeding Specialist (Data Management)	4 thousand -6 thousand	Chengdu Shuangliu District	Baijia	Experience is unlimited	Undergraduate course	Full time
Data analysis clerk	4 thousand -6 thousand	Chengdu chenghua district	Construction road	Experience is unlimited	Undergraduate course	Full time
Big data development engineer	8000-15000	Chengdu	Gaosheng bridge	Experience is unlimited	Education is not limited	Full time
Senior Big Data Development Engineer	15,000 to 20,000	Chengdu high-tech zone	Neutralization	5-10 years	Undergraduate course	Full time
Data entry is purely civilian	4.5k-6.5k	Wuhou District, Chengdu	red card building	Experience is unlimited	Junior college	Full time
Data entry clerk	4 thousand -6 thousand	Chengdu gaoxin west zone	Wenjia	Experience is unlimited	Junior college	Full time
Product Manager (Big Data)	12 thousand-18 thousand	Chengdu high-tech zone	Huayang	3-5 years	Undergraduate course	Full time
Big data development engineer	15,000 to 20,000	Chengdu gaoxin west zone	Wangjiaguai	3-5 years	Undergraduate course	Full time
Financial data analyst	15,000 to 20,000	Chengdu	Niuwang temple	1-3 years	Junior college	Full time
Data Analyst (Information Security Direction)	8000-15000	Chengdu	south railway station	1-3 years	Undergraduate course	Full time
Director of data mining	15 thousand-25 thousand	jinniu district	Liangjia lane	5-10 years	master	Full time
Data analysis engineer	10 thousand-20 thousand	Chengdu	Neutralization	3-5 years	Undergraduate course	Full time
data analyst	8 thousand-10 thousand	Chengdu	Three saints	1-3 years	Junior college	Full time
Data entry clerk/clerk (average salary 4K+)	4 thousand -6 thousand	Wuhou District, Chengdu	Neutralization	Experience is unlimited	Undergraduate course	Full time
Director of Big Data Training	6 thousand-12 thousand	Chengdu	Neutralization	3-5 years	Undergraduate course	Full time
Big data architect	20,000 to 30,000	Chengdu	south railway station	5-10 years	Undergraduate course	Full time
Senior data mining/analysis engineer	20,000 to 25,000	Jinjiang District, Chengdu	Liujiang	5-10 years	master	Full time
Big data engineer	Negotiable	Chengdu high-tech zone	Chuangye road	inexperience	master	Campus
Data entry is purely civilian \ no responsibility 4k	4 thousand -6 thousand	Chengdu high-tech zone	Baijia	Experience is unlimited	Junior college	Full time
Big data development engineer	7,000-14,000	Jinjiang District, Chengdu	Taisheng road	3-5 years	Undergraduate course	Full time
Data entry is purely civilian, 4k+	4.5k-6.5k	Wuhou District, Chengdu	Tongzi forest	Experience is unlimited	Junior college	Full time
Data entry clerk	6 thousand -8 thousand	Chengdu Tianfu New District	Niushikou	Experience is unlimited	Junior college	Full time
Data annotation/content review (No.:32)	3.5k-4.5k	Chengdu	Guixi	Experience is unlimited	Junior college	Full time
Big data development engineer	8 thousand-10 thousand	Chengdu	Bulb tube	Experience is unlimited	Junior college	Full time
Senior data analyst	5 thousand -8 thousand	Chengdu	Neutralization	3-5 years	Undergraduate course	Full time
Big data architect	20,000 to 30,000	Wuhou District, Chengdu	south railway station	5-10 years	Undergraduate course	Full time
Big data development engineer	8 thousand-11 thousand	Pidu District, Chengdu	Xipu	3-5 years	Junior college	Full time
Big data development engineer	15,000 to 20,000	Chengdu	Neutralization	1-3 years	Education is not limited	Full time
data analyst	10 thousand-15 thousand	Chengdu gaoxin west zone	Xipu	5-10 years	Junior college	Full time
Big data development engineer	8000-15000	Chengdu high-tech zone	Guixi	3-5 years	Undergraduate course	Full time
Data analysis engineer	4 thousand -6 thousand	Chengdu	Cuqiao	1-3 years	Undergraduate course	Full time
Data analysis engineer	15,000 to 20,000	Chengdu	Jiujiang	3-5 years	Doctor	Full time
Bank Data Processing Clerk (Tiantai Road)	Two thousand-four thousand	Chengdu high-tech zone	Guixi	Experience is unlimited	Technical secondary school/technical secondary school	Full time
The first batch of financial back-office data marketing 8000 five insurance and one gold customer service administrative class sales clerks have a double break	6 thousand -8 thousand	Wuhou District, Chengdu	Tongzi forest	Experience is unlimited	High school	Full time
Big Data/Deep Learning Engineer (2021 Intern)	Two thousand-four thousand	Qingyang District, Chengdu	Guixi	Under 1 year	master	Internship
Big data development engineer	10 thousand-15 thousand	Jinjiang District, Chengdu	Guixi	3-5 years	Junior college	Full time
Bank Backstage Data Recorder (Gaoxin)	Two thousand-four thousand	Chengdu high-tech zone	Guixi	inexperience	Technical secondary school/technical secondary school	Internship
Bank Backstage Data Recorder (Gaoxin)	Two thousand-four thousand	Jinjiang District, Chengdu	Niushikou	inexperience	Technical secondary school/technical secondary school	Internship
data analyst	5 thousand -9 thousand	Chengdu	Xiaojiahe	1-3 years	master	Full time
High Data Analysis Engineer (Chengdu)	20,000 to 35,000	Chengdu	Neutralization	3-5 years	Undergraduate course	Full time
Data Processing Specialist/Civilian	4 thousand -6 thousand	Qingyang District, Chengdu	huang tianba	Experience is unlimited	Junior college	Full time
Big data development engineer	Negotiable	Chengdu	Guixi	1-3 years	Undergraduate course	Full time
Big data development engineer	Negotiable	Chengdu high-tech zone	south railway station	5-10 years	Undergraduate course	Full time
Big data development engineer	8 thousand-10 thousand	Chengdu Tianfu New District	Huayang	1-3 years	Junior college	Full time
Intelligent AI training (data analysis direction)	5 thousand -8 thousand	Chengdu	south railway station	1-3 years	Undergraduate course	Full time
Big data software automation engineer	3 thousand -5 thousand	Chengdu high-tech zone	Neutralization	inexperience	Undergraduate course	Internship
Data Mining Engineer (YD22sx)(J12144)	75 thousand-15 thousand	Chengdu	Neutralization	1-3 years	Undergraduate course	Full time
Medical data editing	8 thousand-16 thousand	Chengdu	estavel	1-3 years	master	Full time
Big data development engineer	15 thousand-25 thousand	Jinjiang District, Chengdu	Guixi	5-10 years	Undergraduate course	Full time
Big Data R&D Engineer	8 thousand-10 thousand	Chengdu high-tech zone	Huayang	inexperience	Undergraduate course	Campus
Big Data-Expatriate Ping An Technology	15,000 to 20,000	Jinjiang District, Chengdu	Guixi	5-10 years	Undergraduate course	Full time
Big data scientist	25 thousand-40 thousand	Chengdu	xinglong street	3-5 years	master	Full time
Data acquisition engineer	10 thousand-15 thousand	Chengdu	Guixi	3-5 years	Undergraduate course	Full time
Project Manager (Data Collection Direction)	7 thousand-10 thousand	Chengdu	prosperous	1-3 years	Undergraduate course	Full time
Big data analyst (real estate direction)	6 thousand -8 thousand	Chengdu	Xihua	1-3 years	Undergraduate course	Full time
Big data development engineer	10 thousand-15 thousand	Chengdu	Neutralization	5-10 years	Education is not limited	Full time
Data acquisition integration engineer (automation direction)	8 thousand-10 thousand	Chengdu	Red light	1-3 years	Undergraduate course	Full time
Senior data processing project manager	8 thousand-10 thousand	Wuhou District, Chengdu	Guixi	3-5 years	Undergraduate course	Full time
Big data development engineer	10 thousand-15 thousand	Chengdu	Guixi	3-5 years	Undergraduate course	Full time
Big data architect	20,000 to 30,000	Chengdu	Temple of Marquis	3-5 years	Undergraduate course	Full time
Senior Development Engineer of Big Data	10 thousand-18 thousand	Wuhou District, Chengdu	parachute tower	5-10 years	Undergraduate course	Full time
data analyst	6 thousand-10 thousand	Qingyang District, Chengdu	Xihua	1-3 years	Undergraduate course	Full time
Big data development engineer	8 thousand-12 thousand	Chengdu	Jin Quan	3-5 years	Undergraduate course	Full time
Data Analyst Data Analyst	8000-15000	Chengdu	Three saints	Experience is unlimited	Undergraduate course	Full time
Data Processing Specialist/Civilian	4.5k-6.5k	Qingyang District, Chengdu	Wenjia	Experience is unlimited	Junior college	Full time
Data analyst (paid training)	3 thousand -5 thousand	Chengdu	Babao steet	Experience is unlimited	Undergraduate course	Full time
SDM, senior data administrator	15,000 to 20,000	Chengdu	Neutralization	1-3 years	Undergraduate course	Full time
data analyst	6 thousand -8 thousand	Chengdu	Three saints	1-3 years	Junior college	Full time
Bank background data processing (input approval)	Two thousand-four thousand	Chengdu	Guixi	Experience is unlimited	Technical secondary school/technical secondary school	Full time
Data entry civilian	4 thousand -6 thousand	jinniu district	Shawan	1-3 years	Junior college	Full time
Data analyst assistant	8000-15000	Wuhou District, Chengdu	Guixi	Under 1 year	Junior college	Full time
Background data processor	8 thousand-10 thousand	Wuhou District, Chengdu	red card building	1-3 years	Junior college	Full time
Big Data Technology R&D Engineer	6 thousand-10 thousand	Jinjiang District, Chengdu	Guixi	Experience is unlimited	Undergraduate course	Campus
Data entry+double break+regular editing+no overtime	3.5 -4 thousand	Chengdu	Shuangnan	Experience is unlimited	Junior college	Full time
Senior Big Data Development Engineer	15 thousand-25 thousand	Chengdu	Guixi	5-10 years	Junior college	Full time
data entry	3.5 thousand -5 thousand	Pidu District, Chengdu	Bulb tube	Experience is unlimited	Junior college	Full time
The first batch of financial background data marketing 8000 five insurance and one gold customer service administrative class non-sales clerk double break	4 thousand -6 thousand	Qingyang District, Chengdu	Taisheng road	Experience is unlimited	High school	Full time
The first batch of financial background data marketing 8000 five insurance and one gold customer service administrative non-sales clerks have a double break	4 thousand -6 thousand	Wuhou District, Chengdu	Tongzi forest	Experience is unlimited	High school	Full time
The first batch of financial back-office data marketing 8000 five insurance and one gold customer service administrative class sales clerks have a double break	4 thousand -6 thousand	Qingyang District, Chengdu	Taisheng road	Experience is unlimited	High school	Full time
Big data development engineer	10 thousand-20 thousand	Jinjiang District, Chengdu	Yanshikou	3-5 years	Undergraduate course	Full time
Data entry is purely civilian, 4k+ double break	4 thousand -6 thousand	Chengdu chenghua district	Holy lamp	Experience is unlimited	Junior college	Full time
Clinical data management manager	15,000 to 30,000	Jinjiang District, Chengdu	Three saints	5-10 years	Undergraduate course	Full time
Bank data recorder	2.5k-4.5k	Jinjiang District, Chengdu	temple of longevity	Experience is unlimited	High school	Full time
Junior Big Data Development Engineer	6 thousand -8 thousand	Chengdu	Guixi	1-3 years	Undergraduate course	Full time
Big data engineer	Negotiable	Chengdu	Neutralization	1-3 years	Undergraduate course	Full time
Big data development (java direction)	13,000 to 18,000	Wuhou District, Chengdu	Jiujiang	5-10 years	Undergraduate course	Full time
Data security engineer	20,000 to 30,000	Chengdu	xinglong street	3-5 years	master	Full time
Big data development engineer	13,000 to 18,000	Chengdu	Neutralization	3-5 years	Undergraduate course	Full time
Big data platform development expert	Negotiable	Chengdu high-tech zone	south railway station	3-5 years	Undergraduate course	Full time
Financial data analyst	8 thousand-12 thousand	Chengdu	Tongzi forest	3-5 years	Undergraduate course	Full time
The first batch of financial background data marketing 8000 five insurance and one gold customer service clerk administrative class sales double break	6 thousand -8 thousand	Qingyang District, Chengdu	Taisheng road	Experience is unlimited	High school	Full time
Chengdu huawei data analyst	4.5 -6 thousand	Chengdu	Bulb tube	1-3 years	Junior college	Full time
System Development Engineer (Big Data)	Negotiable	Chengdu high-tech zone	south railway station	3-5 years	Undergraduate course	Full time
Big data architect	Negotiable	Chengdu high-tech zone	south railway station	3-5 years	Undergraduate course	Full time
Data manager	5 thousand -8 thousand	Chengdu	hongxing road	1-3 years	Undergraduate course	Full time
Data analysis specialist [big promotion space]	4 thousand -6 thousand	Wuhou District, Chengdu	Cuqiao	Experience is unlimited	Technical secondary school/technical secondary school	Full time
Big data development engineer	11,000 to 18,000	Chengdu high-tech zone	Neutralization	3-5 years	Junior college	Full time
Interns in network and information security (partial to data security)	Two thousand-three thousand	Chengdu	xinglong street	Experience is unlimited	master	Internship
JD.COM Quality Control Post (Data Analysis Direction)	5 thousand -7 thousand	Xindu District, Chengdu	Sanhe	3-5 years	Junior college	Full time
Data entry clerk	4 thousand -6 thousand	Wuhou District, Chengdu	Guixi	Experience is unlimited	Junior college	Full time
data analyst	8000-15000	Chengdu high-tech zone	Neutralization	1-3 years	master	Full time
Big Data Project Manager (J10112)	10 thousand-15 thousand	Chengdu	Bauhinia	3-5 years	Undergraduate course	Full time
Chengdu-advanced Java development (data management industry)	7 thousand-10 thousand	Wuhou District, Chengdu	Neutralization	3-5 years	Junior college	Full time
Clerk and data clerk	4 thousand -6 thousand	Chengdu chongzhou city	Chongyang	1-3 years	Junior college	Full time
data analyst	15,000 to 20,000	Wuhou District, Chengdu	Guixi	1-3 years	Junior college	Full time
Data mining algorithm engineer	20,000 to 30,000	Chengdu	Temple of Marquis	1-3 years	master	Full time
Data clerk	Two thousand-four thousand	Chengdu	Victory	1-3 years	Junior college	Full time
Big data engineer	40,000 to 70,000	Chengdu	Neutralization	5-10 years	Undergraduate course	Full time
data analyst	25 thousand-50 thousand	Chengdu	Neutralization	5-10 years	Undergraduate course	Full time
Data mining/analysis engineer	20,000 to 30,000	Jinjiang District, Chengdu	Liujiang	5-10 years	master	Full time
Big data platform architect	9000-18000	Chengdu	Neutralization	3-5 years	Undergraduate course	Full time
Big Data Security Researcher	8000-15000	Chengdu	Neutralization	1-3 years	master	Full time
Data Processor (Chuantou Building)	1,000-2,000	Chengdu high-tech zone	Guixi	Experience is unlimited	Technical secondary school/technical secondary school	Full time
Sales Assistant/Business Data Analyst	4 thousand -6 thousand	Wuhou District, Chengdu	Guixi	1-3 years	Undergraduate course	Full time
datician\data mining engineer	12 thousand-18 thousand	Chengdu gaoxin west zone	Xipu	3-5 years	Junior college	Full time
Data entry civilian	4 thousand -6 thousand	Jinjiang District, Chengdu	hongxing road	1-3 years	Junior college	Full time
Head of data acquisition engineer	12,000 to 20,000	Chengdu	Shuangnan	3-5 years	Undergraduate course	Full time
Big data development engineer	14,000 to 25,000	Chengdu high-tech zone	Neutralization	3-5 years	Undergraduate course	Full time
Data entry is purely civilian, 4k+ double break	4 thousand -6 thousand	Qingyang District, Chengdu	jinsha gold dust	Experience is unlimited	Junior college	Full time
In-house data processor	4 thousand -8 thousand	Chengdu	jinsha gold dust	Experience is unlimited	Junior college	Full time
Post-loan data analysis	6 thousand -8 thousand	Chengdu high-tech zone	Guixi	1-3 years	Junior college	Full time
datician\data mining engineer	10 thousand-15 thousand	Chengdu gaoxin west zone	Baohe	3-5 years	Junior college	Full time
Information data processor	4 thousand -6 thousand	Chengdu	Huayang	Experience is unlimited	Junior college	Full time
Big Data Test-Dispatching Ping An Technology	10 thousand-15 thousand	Jinjiang District, Chengdu	Guixi	3-5 years	Undergraduate course	Full time
Big Data System Architect (Yundian)	20,000 to 30,000	Wuhou District, Chengdu	Cuqiao	5-10 years	Undergraduate course	Full time
Big data development engineer	8 thousand-10 thousand	Chengdu high-tech zone	Bauhinia	3-5 years	Undergraduate course	Full time
Data analysis researcher	3 thousand -6 thousand	Chengdu	Neutralization	Experience is unlimited	Undergraduate course	Full time
Big data development engineer	12 thousand-18 thousand	Chengdu	Guixi	5-10 years	Undergraduate course	Full time
SAS/R/PYTHON data analysis and mining modeling post of bank	10 thousand-20 thousand	Chengdu	Neutralization	Experience is unlimited	Undergraduate course	Full time
data analysis	5 thousand -7 thousand	Chengdu chongzhou city	Chongyang	1-3 years	Undergraduate course	Full time
Data processing engineer in surveying and mapping industry	4 thousand -6 thousand	jinniu district	Tianhui	Experience is unlimited	Junior college	Full time
Sales Manager (Weak Current/Wiring/Computer Room/Data Center)	8 thousand-16 thousand	Jinjiang District, Chengdu	hongxing road	3-5 years	Junior college	Full time
Big data system development engineer	8000-15000	Chengdu	Jiujiang	5-10 years	Undergraduate course	Full time
Big Data algorithm engineer-Chengdu	15 thousand-25 thousand	Chengdu	Neutralization	1-3 years	Undergraduate course	Full time
Big Data Operations Engineer	15,000 to 20,000	Chengdu	south railway station	3-5 years	Undergraduate course	Full time
data analysis	8 thousand-10 thousand	Chengdu	Guixi	Experience is unlimited	Junior college	Full time
data processing	6 thousand -8 thousand	Jinjiang District, Chengdu	Niushikou	Experience is unlimited	Education is not limited	Full time
Data processing engineer	3 thousand -6 thousand	Chengdu	Bauhinia	Experience is unlimited	Junior college	Full time
Field data collection (short-term workers, 4 months)	5 thousand -6 thousand	Wuhou District, Chengdu	Bauhinia	Experience is unlimited	Junior college	Part-time/temporary
Data analysis accounting	6 thousand -8 thousand	Chengdu	Longtan	3-5 years	Junior college	Full time
Production data officer	3.5k-4.5k	Chengdu	Longquan	Experience is unlimited	Technical secondary school/technical secondary school	Full time
Big data engineer	15 thousand-25 thousand	Jinjiang District, Chengdu	hongxing road	1-3 years	Undergraduate course	Full time
Big data development engineer	9000-12000	Chengdu high-tech zone	Chuangye road	1-3 years	Undergraduate course	Full time
Big data development	12 thousand-16 thousand	Chengdu	Guixi	5-10 years	Junior college	Full time
Chief Engineer of Big Data Platform Technology	15 thousand-25 thousand	Chengdu high-tech zone	Neutralization	5-10 years	Undergraduate course	Full time
Big data engineer	10 thousand-18 thousand	Chengdu	Bauhinia	3-5 years	Undergraduate course	Full time
Big data and artificial intelligence tester	7 thousand-10 thousand	Chengdu high-tech zone	Neutralization	1-3 years	Undergraduate course	Full time
Big data engineer	10 thousand-15 thousand	Chengdu high-tech zone	Huayang	3-5 years	Undergraduate course	Full time
data analyst	30,000 to 50,000	Jinjiang District, Chengdu	hongxing road	3-5 years	Undergraduate course	Full time
Map data processor	3 thousand -6 thousand	Chengdu high-tech zone	Bauhinia	Experience is unlimited	Junior college	Full time
data analyst	6 thousand-10 thousand	Chengdu	Guixi	3-5 years	Undergraduate course	Full time
Senior Data Analyst (Chengdu)	8 thousand-16 thousand	Chengdu	long river	1-3 years	master	Full time
Huawei TAC400- Big Data Engineer	8 thousand-16 thousand	Chengdu gaoxin west zone	Bulb tube	1-3 years	Junior college	Full time
Sichuan ERP implementation consultant (data analysis direction)	6 thousand -9 thousand	Chengdu	Bauhinia	1-3 years	Undergraduate course	Full time
Data processor	4 thousand -8 thousand	Wuhou District, Chengdu	Cuqiao	Experience is unlimited	Education is not limited	Full time
Financial product training instructor+data analyst	6 thousand -8 thousand	Longquanyi District, Chengdu	Longquan	1-3 years	Junior college	Full time
Medical Manager (Medical Big Data, Medical AI)	20,000 to 40,000	Chengdu	south railway station	inexperience	master	Full time
Data analyst+package two meals+five insurance and one gold	4 thousand -6 thousand	Chengdu chenghua district	Erxian bridge	1-3 years	Junior college	Full time
Administrative customer service data entry+double break	4 thousand -6 thousand	Chengdu	Shuangnan	Experience is unlimited	Junior college	Full time
Bank Data Processing Specialist (Chuantou Building)	1,000-2,000	Chengdu high-tech zone	Guixi	Experience is unlimited	Technical secondary school/technical secondary school	Full time
Big Data Cloud Computing (Sichuan Cable Radio and Television Network Co., Ltd.)	8 thousand-10 thousand	Chengdu	Gaosheng bridge	Experience is unlimited	master	Full time
Data security consulting planning expert	30,000 to 50,000	Chengdu	Neutralization	Over 10 years	Undergraduate course	Full time
Starbucks Freedom+Big Data Platform+Version 4.0 Real Estate Agent G	6 thousand -8 thousand	Wuhou District, Chengdu	Mengzhui bay	Experience is unlimited	Undergraduate course	Full time
Customer service data processing specialist	4 thousand -6 thousand	Chengdu high-tech zone	Bauhinia	1-3 years	Junior college	Full time
Data analysis practice	Two thousand-four thousand	Chengdu high-tech zone	Neutralization	inexperience	Undergraduate course	Internship
Data management specialist	5 thousand -8 thousand	Chengdu	Baijia	1-3 years	Junior college	Full time
Data communication designer	Negotiable	Chengdu	Neutralization	3-5 years	Undergraduate course	Full time
Air Pollution Prevention Engineer (Data Analysis)	6 thousand -8 thousand	Chengdu	Taisheng road	1-3 years	Undergraduate course	Full time
BI/ data analysis (internship)	Two thousand-four thousand	Chengdu high-tech zone	Neutralization	inexperience	Undergraduate course	Internship
Data Center Project Operations Manager	10 thousand-15 thousand	Chengdu	Neutralization	5-10 years	Junior college	Full time
Big data development	8 thousand-10 thousand	Chengdu gaoxin west zone	Guixi	3-5 years	Undergraduate course	Full time
Administrative customer service data entry+double break	4 thousand -6 thousand	Chengdu	Shuangnan	inexperience	Junior college	Full time
Auto insurance claims data analysis post	6 thousand-12 thousand	Qingyang District, Chengdu	Wenjia	1-3 years	Undergraduate course	Full time
Aerial survey data processing engineer	4 thousand -6 thousand	jinniu district	Tianhui	1-3 years	Junior college	Full time
Pre-sales Engineer-Big Data	10 thousand-20 thousand	Chengdu	Neutralization	3-5 years	Undergraduate course	Full time
Environmental Data Analysis Project Manager (Reserve)	6 thousand -8 thousand	Chengdu	Guixi	inexperience	master	Full time
Data center industry sales	7 thousand-12 thousand	Chengdu	Neutralization	1-3 years	Junior college	Full time
Senior data analysis consultant (J10267)	15,000 to 20,000	Chengdu	Neutralization	Experience is unlimited	Undergraduate course	Full time
Consultant for data analysis (J10180)	10 thousand-15 thousand	Chengdu	Neutralization	Experience is unlimited	Undergraduate course	Full time
Data analysis specialist	4 thousand -6 thousand	Chengdu	Xihua	3-5 years	Junior college	Full time
Quality data analysis engineer	6 thousand-12 thousand	Xindu District, Chengdu	Shibantan neighborhood	3-5 years	Junior college	Full time
bigdata analyst/datician/daticist	10 thousand-15 thousand	Chengdu	Qingjiang	1-3 years	Junior college	Full time
Data analysis post	5 thousand-10 thousand	Qingyang District, Chengdu	Taisheng road	1-3 years	Undergraduate course	Full time
Data processor	3 thousand -6 thousand	Chengdu high-tech zone	Bauhinia	Experience is unlimited	High school	Full time
Big data development engineer	8000-15000	Jinjiang District, Chengdu	Wangjiaguai	5-10 years	Undergraduate course	Full time
Bi data analyst	6 thousand -8 thousand	Wuhou District, Chengdu	Shuangnan	1-3 years	Undergraduate course	Full time
Data Center/Operation Duty/Electrician/Factory Affairs (Huawei Project)	4.5k-6.5k	Chengdu	Bulb tube	1-3 years	Technical secondary school/technical secondary school	Full time
Big data regional sales	6 thousand-10 thousand	Chengdu	south railway station	1-3 years	Undergraduate course	Full time
Data entry is not responsible for 4k	4 thousand -6 thousand	Wuhou District, Chengdu	Tongzi forest	Experience is unlimited	Undergraduate course	Full time
In-house data processor	3.5 thousand -5 thousand	Chengdu	hongxing road	1-3 years	Undergraduate course	Full time
Sales back office data analyst sales planner monthly salary 5000-7000	5 thousand -7 thousand	Chengdu	Sanhe	Under 1 year	Undergraduate course	Full time
Senior data analysis engineer	10 thousand-12 thousand	Longquanyi District, Chengdu	Longquan	3-5 years	Junior college	Full time
Big Data Development and Mining Engineer (Chengdu)	10 thousand-15 thousand	Chengdu	Neutralization	1-3 years	Undergraduate course	Full time
Big data architect beginner	6 thousand-10 thousand	Chengdu high-tech zone	Guixi	1-3 years	Undergraduate course	Full time
Big Data Project Manager	8 thousand-13 thousand	Chengdu	Guixi	3-5 years	Undergraduate course	Full time
Big data architect	15 thousand-25 thousand	Chengdu high-tech zone	Guixi	5-10 years	Undergraduate course	Full time
Head of data analysis	6 thousand-10 thousand	Chengdu high-tech zone	Guixi	Experience is unlimited	Junior college	Full time
New media data analysis on weekends	4 thousand -6 thousand	Jinjiang District, Chengdu	Yanshikou	Experience is unlimited	Undergraduate course	Full time
Data processing back office	4 thousand -6 thousand	Wuhou District, Chengdu	Cuqiao	Experience is unlimited	Education is not limited	Full time
Data management medical examiner	5 thousand -7 thousand	Chengdu	Guixi	Experience is unlimited	Junior college	Full time
Gene big data research and sales	6 thousand-10 thousand	Chengdu	south railway station	3-5 years	Undergraduate course	Full time
Big Data Product Manager (Big Data -J)	8 thousand-12 thousand	Chengdu	Jiuxianqiao	1-3 years	Undergraduate course	Full time
Big data engineer	14,000 to 25,000	Chengdu high-tech zone	Neutralization	Experience is unlimited	master	Full time
Data manager	5 thousand -7 thousand	Chengdu	Guixi	Experience is unlimited	Undergraduate course	Full time
Big data development engineer	7,000-14,000	Jinjiang District, Chengdu	Guixi	3-5 years	Undergraduate course	Full time
Solution Manager (Cloud Computing/Smart/Big Data)	10 thousand-15 thousand	Chengdu	Neutralization	3-5 years	Undergraduate course	Full time
Head of big data risk control	10 thousand-15 thousand	Chengdu high-tech zone	Guixi	5-10 years	Undergraduate course	Full time
Technical support for data center	10 thousand-15 thousand	Chengdu	Neutralization	Experience is unlimited	Junior college	Full time
Big data java development position	7 thousand-10 thousand	Chengdu	Xipu	3-5 years	Undergraduate course	Full time
Head of data center	6 thousand -8 thousand	Chengdu	jinsha gold dust	Experience is unlimited	Education is not limited	Full time
Operation/Data Center Technician (Karamay)	4 thousand -6 thousand	Chengdu	Bulb tube	1-3 years	Technical secondary school/technical secondary school	Full time
Architecture Engineer (Data Center)	15 thousand-25 thousand	Chengdu	Neutralization	5-10 years	Undergraduate course	Full time
2021-Data Analysis Class	5 thousand -6 thousand	Chengdu Shuangliu District	Dongsheng	inexperience	master	Full time
Big data development engineer	9000-14000	Chengdu high-tech zone	Guixi	3-5 years	Junior college	Full time
Data mining algorithm engineer	13,000 to 20,000	Chengdu	Cuqiao	3-5 years	master	Full time
Bioinformatics engineer (omics data analysis and calculation)	8000-15000	Chengdu high-tech zone	Bauhinia	1-3 years	master	Full time
Electrical Designer (Data Center)	Negotiable	Chengdu	Neutralization	1-3 years	Junior college	Full time
Big data development engineer	15,000 to 30,000	Chengdu	Neutralization	5-10 years	Education is not limited	Full time
Data Operations Specialist	4 thousand -6 thousand	Chengdu chenghua district	Mannenba	Experience is unlimited	Junior college	Full time
Data specialist	6 thousand -8 thousand	Wuhou District, Chengdu	Baijia	1-3 years	Junior college	Full time
Data Specialist (Psychology)	4 thousand -6 thousand	Chengdu	brilliance	1-3 years	Undergraduate course	Full time
Data specialist	4 thousand -6 thousand	Chengdu	Bauhinia	1-3 years	Junior college	Full time
Data specialist	4 thousand -6 thousand	Chengdu	Shuanglin road	1-3 years	Junior college	Full time
Data Operations Specialist	4 thousand -6 thousand	Wuhou District, Chengdu	red card building	Experience is unlimited	Junior college	Full time
Data labeling post	4 thousand -6 thousand	Jinjiang District, Chengdu	hongxing road	Experience is unlimited	Undergraduate course	Full time
Data modeler	8 thousand-12 thousand	Jinjiang District, Chengdu	hongxing road	3-5 years	Undergraduate course	Full time
Data Product Manager (Sichuan Daily Newspaper Group)	15,000 to 20,000	Jinjiang District, Chengdu	hongxing road	Experience is unlimited	Undergraduate course	Full time
Platform data assistant	4 thousand -6 thousand	Chengdu	jinsha gold dust	Under 1 year	Junior college	Full time
Data statistician	5 thousand -7 thousand	Wuhou District, Chengdu	Guixi	Experience is unlimited	Undergraduate course	Full time
Data annotation/double break	4 thousand -6 thousand	Chengdu high-tech zone	Huayang	Experience is unlimited	Undergraduate course	Full time
Data statistician	5 thousand -7 thousand	Wuhou District, Chengdu	Tongzi forest	Experience is unlimited	Undergraduate course	Full time
Data annotator (accepting interns)	3 thousand -5 thousand	Chengdu	Shuangnan	Experience is unlimited	Junior college	Full time
Data governance intern	Two thousand-four thousand	Chengdu	Bauhinia	inexperience	Undergraduate course	Full time
Data specialist	3.5 thousand -5 thousand	Chengdu	Shuangnan	Experience is unlimited	High school	Full time
Medical data editing	3 thousand -4 thousand	Chengdu	Yulin	inexperience	Junior college	Full time
Data Operations Manager (Business Strategy)	8 thousand-10 thousand	Chengdu	brilliance	5-10 years	Undergraduate course	Full time
Data specialist	5 thousand -7 thousand	Chengdu	Guixi	1-3 years	Junior college	Full time
Intern-Data Development Direction	1.8 -3.2 thousand	Chengdu gaoxin west zone	Xipu	inexperience	Undergraduate course	Internship
Data annotator (can practice)	4 thousand -6 thousand	Chengdu	Niuwang temple	Experience is unlimited	Junior college	Full time
Data maintenance specialist	5 thousand -8 thousand	Chengdu	south railway station	Experience is unlimited	Education is not limited	Full time
Data operation	6 thousand -8 thousand	Chengdu	Guixi	Experience is unlimited	Education is not limited	Full time
Data Operations Specialist	4 thousand -6 thousand	Chengdu	Three saints	1-3 years	Undergraduate course	Full time
Data operation	6 thousand -8 thousand	Chengdu high-tech zone	Neutralization	1-3 years	Junior college	Full time
Data assistant	6 thousand -9 thousand	Chengdu high-tech zone	Neutralization	1-3 years	Undergraduate course	Full time
Senior engineer of data operation and maintenance	10 thousand-15 thousand	Jinjiang District, Chengdu	Three saints	3-5 years	Undergraduate course	Full time
Internet data annotation (no shift on weekends)	3.5 -4 thousand	Chengdu	Guixi	Experience is unlimited	Junior college	Full time
Data engineer	8 thousand-10 thousand	Chengdu Shuangliu District	Huangjia	3-5 years	Undergraduate course	Full time
Data Operations Specialist	5 thousand -6.5 thousand	Chengdu	Neutralization	3-5 years	Undergraduate course	Full time
Data development engineer	10 thousand-15 thousand	Wuhou District, Chengdu	Guixi	1-3 years	Junior college	Full time
Data Product Manager 2	15,000 to 20,000	Jinjiang District, Chengdu	hongxing road	Experience is unlimited	Undergraduate course	Full time
Data operation	4 thousand -6 thousand	Chengdu	Neutralization	3-5 years	Junior college	Full time
Head of Data Analysis (Supervision)	6 thousand -8 thousand	Wuhou District, Chengdu	Shuangnan	Experience is unlimited	Undergraduate course	Full time
Data specialist	3.5 -4 thousand	Chengdu	Red light	1-3 years	Junior college	Full time
Data operation	15,000 to 20,000	Wuhou District, Chengdu	red card building	3-5 years	Undergraduate course	Full time
Data maintenance post	6 thousand -8 thousand	Chengdu	Tianfu Square	Experience is unlimited	Junior college	Full time
Medical data editing	Two thousand-four thousand	Chengdu	Yulin	Experience is unlimited	Junior college	Full time
Data Operation Analysis (Business Optimization)	8 thousand-12 thousand	Chengdu high-tech zone	Neutralization	1-3 years	Undergraduate course	Full time
Commodity data specialist	4 thousand -7 thousand	Chengdu	Baijia	Experience is unlimited	Education is not limited	Full time
Remote sensing data engineer	6 thousand -8 thousand	Wuhou District, Chengdu	Guixi	3-5 years	Undergraduate course	Full time
Data product manager	15,000 to 20,000	Jinjiang District, Chengdu	Guixi	1-3 years	Undergraduate course	Full time
Data analyst's double break dining room subsidy	6 thousand -8 thousand	Chengdu high-tech zone	Neutralization	inexperience	Undergraduate course	Full time
Head of Product Operations (Data Operations)	6 thousand -8 thousand	Chengdu	Shuangnan	3-5 years	Undergraduate course	Full time
Data development engineer	8 thousand-10 thousand	Chengdu	Wugui bridge	Experience is unlimited	Education is not limited	Full time
Advanced data operations-Chengdu (J13134)	8 thousand-13 thousand	Jinjiang District, Chengdu	south railway station	3-5 years	Undergraduate course	Full time
Data product manager	15,000 to 30,000	Wuhou District, Chengdu	Guixi	3-5 years	Junior college	Full time
Data engineer	15,000 to 20,000	Chengdu	Neutralization	3-5 years	Undergraduate course	Full time
Data assistant	5 thousand -7 thousand	Chengdu	hongxing road	Experience is unlimited	Undergraduate course	Full time
Data analysis assistant	2.5 -4 thousand	Chengdu	Neutralization	Experience is unlimited	Undergraduate course	Internship
Data warehouse engineer	15,000 to 30,000	Wuhou District, Chengdu	Guixi	3-5 years	Undergraduate course	Full time
Data annotation (360 security guards)	3.5 -4 thousand	Chengdu	Guixi	Experience is unlimited	Junior college	Full time
GIS data engineer	4 thousand -6.5 thousand	Wuhou District, Chengdu	Tongzi forest	Experience is unlimited	Junior college	Full time
Big data data development-New Hope Jinke	10 thousand-17 thousand	Chengdu	Guixi	3-5 years	Junior college	Full time
Data specialist	4 thousand -6 thousand	Chengdu	Guixi	1-3 years	Junior college	Full time
Data entry clerk	4 thousand -6 thousand	Chengdu	Longquan	Experience is unlimited	Junior college	Full time
Data engineer	7,000-14,000	Chengdu	Tongan	Experience is unlimited	Undergraduate course	Full time
Data Development Engineer (Chengdu)	75 thousand-15 thousand	Chengdu	Jiuyanqiao	1-3 years	Undergraduate course	Full time
Data Specialist and Front Desk	3 thousand -4 thousand	Chengdu	Red light	1-3 years	Junior college	Full time
Data analysis intern	Two thousand-four thousand	Wuhou District, Chengdu	Huayang	Under 1 year	Undergraduate course	Internship
Data engineer	Negotiable	Chengdu	Neutralization	3-5 years	Undergraduate course	Full time
Data specialist for five insurance and one gold package	3 thousand -6 thousand	Chengdu	Guixi	Experience is unlimited	Junior college	Full time
Data warehouse	8 thousand-13 thousand	Wuhou District, Chengdu	Chuangye road	3-5 years	Undergraduate course	Full time
Data annotation intern	1,000-2,000	Jinjiang District, Chengdu	Guixi	Experience is unlimited	Undergraduate course	Full time
Data Development Engineer (Solv)	12 thousand-18 thousand	Chengdu high-tech zone	Neutralization	1-3 years	Undergraduate course	Full time
Data Implementation/Data Processing Engineer	5 thousand -8 thousand	Chengdu high-tech zone	Chuangye road	Experience is unlimited	Undergraduate course	Full time
Data collation post	10 thousand-15 thousand	Chengdu high-tech zone	Neutralization	3-5 years	Undergraduate course	Full time
Data analysis (BI)	6 thousand-10 thousand	Wuhou District, Chengdu	brilliance	1-3 years	Undergraduate course	Full time
data analyst	6 thousand -8 thousand	Chengdu	hongxing road	Experience is unlimited	Junior college	Full time
Data analysis (industry policy)	6 thousand-10 thousand	Chengdu	Shuangnan	3-5 years	Undergraduate course	Full time
Quality control post (data direction)	6 thousand -8 thousand	Xindu District, Chengdu	Sanhe	3-5 years	Junior college	Full time
Data operations intern	6 thousand -8 thousand	Chengdu	Tianfu Square	1-3 years	Undergraduate course	Full time
Data analysis intern	Negotiable	Chengdu	humble cottage	inexperience	Education is not limited	Internship
Data analysis specialist	4 thousand -6 thousand	Chengdu	Huayang	Experience is unlimited	Junior college	Full time
Data annotator	Two thousand-four thousand	Chengdu Tianfu New District	Erxian bridge	Experience is unlimited	Education is not limited	Full time
data analysis	4 thousand -7 thousand	Chengdu high-tech zone	Guixi	1-3 years	Undergraduate course	Full time
Data engineer	15,000 to 30,000	Chengdu	Neutralization	5-10 years	Undergraduate course	Full time
Data management	6 thousand -8 thousand	Chengdu	play the zither	Experience is unlimited	master	Full time
(School Recruitment) Data Warehouse Engineer	5 thousand-10 thousand	Chengdu	Baijia	Experience is unlimited	Undergraduate course	Full time
Data product manager	15,000 to 30,000	Chengdu high-tech zone	Neutralization	3-5 years	Junior college	Full time
Senior Data Operations Engineer	10 thousand-15 thousand	jinniu district	Mengzhui bay	3-5 years	Undergraduate course	Full time
Data Analysis Specialist/Supervisor	4 thousand -7 thousand	Chengdu	Chuangye road	Experience is unlimited	Junior college	Full time
Data statisticians have a stable double break from 4K	4 thousand -6 thousand	Chengdu high-tech zone	Huayang	Experience is unlimited	Undergraduate course	Full time
Information data labeling post	4 thousand -6 thousand	Chengdu high-tech zone	Huayang	Experience is unlimited	Undergraduate course	Full time
Sales data analysis	6 thousand-10 thousand	Chengdu	Xihua	Experience is unlimited	Junior college	Full time
Data support post	6 thousand -7 thousand	Jinjiang District, Chengdu	Three saints	1-3 years	Junior college	Full time
data processing	4 thousand -6 thousand	Jinjiang District, Chengdu	Longzhou road	1-3 years	Undergraduate course	Full time
data analyst	6 thousand -8 thousand	Chengdu	Wangjiaguai	Experience is unlimited	Education is not limited	Full time
Data labeling post	4 thousand -6 thousand	Jinjiang District, Chengdu	chunxi road	Experience is unlimited	Undergraduate course	Full time
Data analysis clerk (double break+five insurance and one gold+paid annual leave)	4 thousand -7 thousand	Chengdu high-tech zone	Huayang	Experience is unlimited	Junior college	Full time
data analyst	6 thousand -8 thousand	Chengdu	Wugui bridge	Experience is unlimited	Education is not limited	Full time
Sharing center data governance	Negotiable	Chengdu	Baijia	1-3 years	Undergraduate course	Full time
Data annotation/double break	5 thousand -6 thousand	Wuhou District, Chengdu	Tongzi forest	Experience is unlimited	Undergraduate course	Full time
Data warehouse development engineer	10 thousand-15 thousand	Chengdu	Wangjiaguai	3-5 years	Undergraduate course	Full time
5k data annotation	4 thousand -6 thousand	Chengdu high-tech zone	Guixi	1-3 years	Undergraduate course	Full time
Data processing in aerial survey office	4 thousand -6 thousand	jinniu district	Tianhui	1-3 years	Junior college	Full time
Double break data labeling post	6 thousand -8 thousand	Jinjiang District, Chengdu	Emerging	Experience is unlimited	Undergraduate course	Full time
data analyst	4 thousand -6 thousand	Jinjiang District, Chengdu	chunxi road	1-3 years	Junior college	Full time
Video data analysis (9 to 6, weekend break)	4 thousand -6 thousand	Chengdu	fair	Experience is unlimited	Junior college	Full time
Background data statistician	3.5 thousand -5 thousand	Chengdu	Liangjia lane	1-3 years	Technical secondary school/technical secondary school	Full time
Data analyst+double pay at the end of the year	6 thousand -9 thousand	Wuhou District, Chengdu	Shuangnan	Experience is unlimited	Junior college	Full time
Data analysis assistants have 8,000 weekends every month	8 thousand-10 thousand	Chengdu	parachute tower	Experience is unlimited	Education is not limited	Full time
Data Operations Assistant/Double Vacation	5 thousand -7 thousand	Wuhou District, Chengdu	Guixi	Experience is unlimited	Undergraduate course	Full time
Data entry specialist+double break+formal establishment	4 thousand -6 thousand	Chengdu	Shuangnan	Under 1 year	Junior college	Full time
Information data labeling post	6 thousand -8 thousand	Wuhou District, Chengdu	fragrant grass	inexperience	Undergraduate course	Full time
Medical data analysis specialist	3 thousand -4 thousand	Chengdu	Yulin	Experience is unlimited	Junior college	Full time
E-commerce warehouse data specialist	4 thousand -6 thousand	Chengdu	Bulb tube	1-3 years	Junior college	Full time
Overall design engineer of airborne atmospheric data system	10 thousand-20 thousand	Chengdu	Xipu	3-5 years	Undergraduate course	Full time
data analyst	10 thousand-15 thousand	Jinjiang District, Chengdu	Three saints	3-5 years	Undergraduate course	Full time
Data statistician	3 thousand -6 thousand	Chengdu Shuangliu District	Yongan	1-3 years	Undergraduate course	Full time
Data Analyst (Quality Inspection)	6 thousand -7 thousand	Wuhou District, Chengdu	Tongzi forest	Experience is unlimited	Undergraduate course	Full time
Data Analyst/Five Insurance and One Gold	5 thousand -7 thousand	Wuhou District, Chengdu	Moziqiao	Experience is unlimited	Undergraduate course	Full time
Data Analysis Engineer (Internship) G00199	Two thousand-four thousand	Chengdu high-tech zone	Neutralization	Experience is unlimited	Undergraduate course	Internship
data analyst	10 thousand-15 thousand	Jinjiang District, Chengdu	Liujiang	3-5 years	Undergraduate course	Full time
data analyst	4 thousand -6 thousand	Chengdu	Guixi	1-3 years	Junior college	Full time
Data Analysis Post (Chengdu)	Negotiable	Chengdu	Neutralization	Experience is unlimited	Undergraduate course	Full time
Internet data operation -360	3.5 -4 thousand	Chengdu	Guixi	1-3 years	Junior college	Full time
data analyst	5 thousand -8 thousand	Chengdu	Neutralization	1-3 years	Undergraduate course	Full time
Big data architect	20,000 to 30,000	Chengdu high-tech zone	Wangjing	5-10 years	Undergraduate course	Full time
data analyst	10 thousand-15 thousand	Wenjiang District, Chengdu	self-sufficient and strategically located region	1-3 years	Undergraduate course	Full time
Data warehouse engineer	10 thousand-20 thousand	Chengdu high-tech zone	Xiaojiahe	3-5 years	Undergraduate course	Full time
Big data analysis engineer	Negotiable	Chengdu	Guixi	Experience is unlimited	Undergraduate course	Full time
Pixian Baiwei Plaza Human Resources Recruitment Network Recruitment Clerk Data Clerk Business Clerk	4 thousand -6 thousand	Pidu District, Chengdu	Red light	Experience is unlimited	High school	Full time
Teaching Assistant/Assistant/Lecturer in Data Mining Training	7,000-14,000	Chengdu high-tech zone	Neutralization	1-3 years	Undergraduate course	Full time
Big data development engineer	Negotiable	Chengdu	Neutralization	inexperience	Undergraduate course	Full time
Software development post (supervision data direction)	Negotiable	Chengdu high-tech zone	Neutralization	3-5 years	Undergraduate course	Full time
Map data editing	4 thousand -5 thousand	Chengdu	Guixi	1-3 years	Undergraduate course	Full time
2021-Data Analysis Engineer (Chengdu)	6 thousand-12 thousand	Chengdu Tianfu New District	Neutralization	Experience is unlimited	Undergraduate course	Full time
Evaluation and analysis of map data	3.5k-4.5k	Chengdu	Guixi	1-3 years	Junior college	Full time
data analyst	12 thousand-15 thousand	jinniu district	jinsha gold dust	1-3 years	Undergraduate course	Full time
Data analyst assistant	6 thousand -8 thousand	Chengdu	Tianfu Square	1-3 years	Undergraduate course	Full time
Library management/data statistics	4 thousand -6 thousand	Chengdu high-tech zone	Huayang	Experience is unlimited	Undergraduate course	Full time
Data analyst (intern)	Two thousand-four thousand	Chengdu	Huayang	Experience is unlimited	Undergraduate course	Internship
Data analysis-the direction of e-commerce	4 thousand -6 thousand	Chengdu	Sanhe	3-5 years	Junior college	Full time
Data Support Post (Marketing Planning/School Recruitment)	4 thousand -6 thousand	Jinjiang District, Chengdu	Taisheng road	Experience is unlimited	Undergraduate course	Full time
data analyst	25 thousand-30 thousand	Chengdu	Tongzi forest	3-5 years	Undergraduate course	Full time
Data Analysis Clerk/Double Leave	4 thousand -6 thousand	Jinjiang District, Chengdu	hongxing road	Experience is unlimited	Undergraduate course	Full time
Operation analysis/data analysis (Chengdu/Chongqing)	6 thousand -8 thousand	Chengdu Tianfu New District	Neutralization	1-3 years	Undergraduate course	Full time
Big data development engineer	7 thousand -9 thousand	Chengdu high-tech zone	Guixi	3-5 years	Junior college	Full time
data analyst	6 thousand-10 thousand	Qingyang District, Chengdu	Wenjia	1-3 years	Undergraduate course	Full time
data analyst	6 thousand -8 thousand	jinniu district	Jiulidi	3-5 years	Undergraduate course	Full time
Data processing in surveying and mapping industry	4 thousand -6 thousand	Chengdu	Tsing lung	Experience is unlimited	Junior college	Full time
Big Data (College Teachers)	6 thousand -9 thousand	Chengdu Tianfu New District	Unity	1-3 years	Undergraduate course	Full time
Data Operations Specialist	4 thousand -5 thousand	Chengdu	chunxi road	Under 1 year	Junior college	Full time
Big Data Development Engineer (Sichuan Daily Newspaper Group)	15,000 to 20,000	Jinjiang District, Chengdu	hongxing road	Experience is unlimited	Undergraduate course	Full time
Sales data analysis	6 thousand -8 thousand	Qingyang District, Chengdu	Taisheng road	1-3 years	Undergraduate course	Full time
Senior Data Analysis Post (Chengdu)	10 thousand-20 thousand	Chengdu	Dongsheng	3-5 years	Undergraduate course	Full time
ETL data development engineer-stationed in Xiamen	10 thousand-15 thousand	Chengdu high-tech zone	Takasaki	3-5 years	Junior college	Full time
Data analysis on weekends	6 thousand -8 thousand	Chengdu high-tech zone	Huayang	Experience is unlimited	Undergraduate course	Full time
Data specialist	4 thousand -6 thousand	Chengdu Shuangliu District	Jiujiang	1-3 years	Undergraduate course	Full time
Data analysis engineer	4 thousand -6 thousand	Chengdu	Guixi	Under 1 year	Junior college	Full time
Data entry intern	2.5k-3.5k	Chengdu	Wangjiaguai	inexperience	Technical secondary school/technical secondary school	Internship
Data analyst/assistant	6 thousand -8 thousand	Chengdu high-tech zone	Huayang	Experience is unlimited	Undergraduate course	Full time
Big data engineer	12 thousand-24 thousand	Chengdu	south railway station	3-5 years	Undergraduate course	Full time
Data analysis and statistics/five insurance and one gold/double salary at the end of the year	6 thousand -8 thousand	Pidu District, Chengdu	Bulb tube	Experience is unlimited	Junior college	Full time
Data Analysis Specialist (MJ000037)	6 thousand -8 thousand	Chengdu high-tech zone	Neutralization	Experience is unlimited	Undergraduate course	Campus
Data analysis specialist	4 thousand -5 thousand	Wuhou District, Chengdu	Huayang	1-3 years	Junior college	Full time
Bank background data recorder	Two thousand-four thousand	Wuhou District, Chengdu	Guixi	Experience is unlimited	Technical secondary school/technical secondary school	Full time
Data accounting	4 thousand -6 thousand	Chengdu gaoxin west zone	Neutralization	3-5 years	Undergraduate course	Full time
Data processing of bank background center	Two thousand-four thousand	Jinjiang District, Chengdu	Niushikou	Experience is unlimited	Junior college	Full time
Data scientist	Negotiable	Chengdu	Neutralization	5-10 years	Undergraduate course	Full time
Economic Researcher/Big Data Architect	6 thousand -9 thousand	Chengdu	Guixi	Experience is unlimited	master	Full time
Big Data Mining and Modeling	Negotiable	Chengdu Tianfu New District	Neutralization	inexperience	master	Campus
Master data platform development consultant	6 thousand -8 thousand	Chengdu	Neutralization	3-5 years	Undergraduate course	Full time
Senior data analyst	10 thousand-20 thousand	Chengdu	Neutralization	3-5 years	Undergraduate course	Full time
data analysis	Negotiable	Chengdu	Neutralization	inexperience	Undergraduate course	Full time
AIML- Data Infrastructure AIML- Storage and Computing Engineer	12 thousand-24 thousand	Chengdu	Gongxing neighborhood	3-5 years	master	Full time
Big account business data analysis expert	8000-15000	Chengdu	Mannenba	3-5 years	Undergraduate course	Full time
Big data architect	30,000 to 45,000	Chengdu gaoxin west zone	Wangjiaguai	5-10 years	Undergraduate course	Full time
Data analysis intern	Two thousand-three thousand	Chengdu high-tech zone	Guixi	inexperience	Undergraduate course	Internship
Data analysis clerk	5 thousand -8 thousand	Wuhou District, Chengdu	Shuangnan	Experience is unlimited	Junior college	Full time
Clinical data statistician/statistics manager	30,000 to 50,000	Chengdu	Neutralization	Experience is unlimited	Undergraduate course	Full time
Cloud data center security engineer	8 thousand-16 thousand	Chengdu	Wujin neighborhood	Experience is unlimited	Undergraduate course	Full time
data analyst	4 thousand -8 thousand	Chengdu high-tech zone	Neutralization	1-3 years	Junior college	Full time
Data Analysis-Chengdu	Negotiable	Chengdu	Neutralization	3-5 years	Undergraduate course	Full time
Big data engineer	7,000-14,000	Chengdu high-tech zone	Guixi	1-3 years	Undergraduate course	Full time
data analyst	10 thousand-15 thousand	Chengdu	Neutralization	1-3 years	Undergraduate course	Full time
Chief Engineer of Cloud Data Center Operation and Maintenance	8 thousand-16 thousand	Chengdu	Wujin neighborhood	Experience is unlimited	Undergraduate course	Full time
Data Analyst (Quality Inspection)	5 thousand -8 thousand	Chengdu	south railway station	1-3 years	Undergraduate course	Full time
Big data architect	30,000 to 50,000	Chengdu	Guixi	5-10 years	Undergraduate course	Full time
The first batch of financial back-office data marketing 8000 five insurance and one gold customer service administrative class sales clerks have a double break	4 thousand -6 thousand	Wuhou District, Chengdu	Neutralization	Experience is unlimited	High school	Full time
Wind control data analyst	8 thousand-12 thousand	Chengdu high-tech zone	Guixi	3-5 years	Undergraduate course	Full time
The first batch of financial background data marketing 8000 five insurance and one gold customer service administrative non-sales clerks have a double break	4 thousand -6 thousand	Qingyang District, Chengdu	Taisheng road	Experience is unlimited	High school	Full time
The first batch of financial back-office data marketing 8000 five insurance and one gold customer service administrative class sales clerks have a double break	4 thousand -6 thousand	Qingyang District, Chengdu	Taisheng road	Experience is unlimited	High school	Full time
data analyst	15 thousand-25 thousand	Chengdu high-tech zone	Neutralization	3-5 years	Undergraduate course	Full time
Master data business consultant (MJ000043)	6 thousand-12 thousand	Chengdu Tianfu New District	Neutralization	1-3 years	Undergraduate course	Full time
Technical manager of data analysis and mining	Negotiable	Chengdu	Guixi	1-3 years	Undergraduate course	Full time
data analyst	8000-15000	Chengdu	Huayang	1-3 years	Undergraduate course	Full time
Big data application development	Negotiable	Wuhou District, Chengdu	Guixi	1-3 years	Undergraduate course	Full time
Data clerk (order handler)	3.5k-4.5k	Chengdu	Mengzhui bay	Experience is unlimited	Junior college	Full time
Big Data Development Manager	20,000 to 30,000	Chengdu gaoxin west zone	Guixi	1-3 years	Undergraduate course	Full time
Big data development team leader	20,000 to 30,000	Chengdu gaoxin west zone	Guixi	1-3 years	Undergraduate course	Full time
data analyst	15,000 to 20,000	Wuhou District, Chengdu	Xiaotianzhu Scenic Resort	3-5 years	Junior college	Full time
Data entry clerk	4 thousand -6 thousand	Chengdu gaoxin west zone	Xipu	Experience is unlimited	Junior college	Full time
Big data architect	20,000 to 30,000	Chengdu	Guixi	3-5 years	Undergraduate course	Full time
The first batch of financial background data marketing 8000 five insurance and one gold customer service administrative class non-sales clerk double break	6 thousand -8 thousand	Qingyang District, Chengdu	Taisheng road	Experience is unlimited	High school	Full time
Big data architect	15,000 to 30,000	Wuhou District, Chengdu	Guixi	3-5 years	Undergraduate course	Full time
Game operation (data analysis direction)	10 thousand-20 thousand	Chengdu	Neutralization	1-3 years	Education is not limited	Full time
data analyst	15,000 to 20,000	Chengdu chongzhou city	Chongyang	5-10 years	Undergraduate course	Full time
Data entry is purely civilian, 4k+ double break	4 thousand -6 thousand	Chengdu high-tech zone	Guixi	Experience is unlimited	Junior college	Full time
Data acquisition integration engineer	6 thousand -8 thousand	Chengdu gaoxin west zone	Red light	Under 1 year	Undergraduate course	Full time
Data analysis engineer	4 thousand -8 thousand	Wuhou District, Chengdu	Jiujiang	1-3 years	Undergraduate course	Full time
Planning data analysis (Chengdu/Chongqing/Xi 'an)	15,000 to 20,000	Chengdu	Guixi	1-3 years	Undergraduate course	Full time
big data	8 thousand-12 thousand	Wuhou District, Chengdu	Guixi	3-5 years	Junior college	Full time
Big Data Product Manager	Negotiable	Chengdu high-tech zone	south railway station	3-5 years	Undergraduate course	Full time
data analyst	8000-15000	Chengdu	Baijia	3-5 years	Undergraduate course	Full time
Big data development engineer	10 thousand-20 thousand	Jinjiang District, Chengdu	Jingju temple	1-3 years	Undergraduate course	Full time
Data Analysis Engineer (School Recruitment)	12 thousand-18 thousand	Chengdu Tianfu New District	Neutralization	Experience is unlimited	Undergraduate course	Campus
Shared center data analysis	Negotiable	Chengdu	Baijia	1-3 years	Undergraduate course	Full time
HCIE instructor (big data/internet of things)	6 thousand-12 thousand	Jinjiang District, Chengdu	Xihua	Experience is unlimited	Undergraduate course	Full time
Medical data processing intern	Two thousand-four thousand	Chengdu	Huayang	inexperience	Junior college	Internship
Summer internship in data processing	Two thousand-four thousand	Chengdu	Huayang	Experience is unlimited	Junior college	Full time
[Data entry proofreading] Accept fresh graduates with five insurances and one gold on weekends	3 thousand -5 thousand	Chengdu	Huayang	Experience is unlimited	Junior college	Full time
HCIE/IT/ big data/system/kunpeng lecturer	6 thousand -8 thousand	Jinjiang District, Chengdu	Xihua	1-3 years	Undergraduate course	Full time
Data entry civilian	4 thousand -6 thousand	Qingyang District, Chengdu	Babao steet	1-3 years	Junior college	Full time
Data management post/purchasing data management/purchasing assistant	4 thousand -6 thousand	Chengdu	Guixi	1-3 years	Junior college	Full time
Data analyst assistant/double break	6 thousand -8 thousand	Chengdu	Mengzhui bay	Experience is unlimited	Junior college	Full time
Big data architect	15,000 to 20,000	Wuhou District, Chengdu	parachute tower	1-3 years	Undergraduate course	Full time
data analysis	6 thousand -8 thousand	Chengdu	hongxing road	inexperience	Junior college	Campus
Senior Engineer of Big Data	12 thousand-22 thousand	Chengdu	Wujin neighborhood	Experience is unlimited	Undergraduate course	Full time
Hadoop big data development engineer	7,000-14,000	Jinjiang District, Chengdu	Xiaotianzhu Scenic Resort	1-3 years	Undergraduate course	Full time
Big Data Operations Engineer	6 thousand -8 thousand	Chengdu	Wangjiaguai	Experience is unlimited	Education is not limited	Full time
Big data JAVA development engineer	6 thousand -8 thousand	Chengdu	Wangjiaguai	Experience is unlimited	Junior college	Full time
Data entry clerk	3 thousand -5 thousand	Chengdu	Guixi	Experience is unlimited	Education is not limited	Full time
Data analyst	4 thousand -6 thousand	Wuhou District, Chengdu	Cuqiao	Under 1 year	Junior college	Full time
Administrative customer service data entry+double break+no overtime	3 thousand -6 thousand	Chengdu	Shuangnan	Experience is unlimited	Junior college	Full time
Data Analyst (CPYF)	10 thousand-15 thousand	Chengdu high-tech zone	Neutralization	3-5 years	Undergraduate course	Full time
Big data analysis	15 thousand-25 thousand	Chengdu gaoxin west zone	Neutralization	5-10 years	Undergraduate course	Full time
Data analyst (e-commerce, double break)	6 thousand -8 thousand	Wuhou District, Chengdu	Neutralization	3-5 years	Undergraduate course	Full time
Data security intern	2.2 -2.5 thousand	Chengdu	Chuangye road	inexperience	Undergraduate course	Internship
DBA big data development	30,000 to 50,000	Jinjiang District, Chengdu	hongxing road	5-10 years	Undergraduate course	Full time
Big Data and Industrial Internet Project Manager	10 thousand-20 thousand	Chengdu	Xiangyang	3-5 years	Undergraduate course	Full time
data analyst	6 thousand -8 thousand	Chengdu	Tianfu Square	Experience is unlimited	Junior college	Full time
Data entry intern	4 thousand -6 thousand	Chengdu	Wugui bridge	inexperience	Technical secondary school/technical secondary school	Internship
Data processing engineer	3.5 -6 thousand	Chengdu high-tech zone	Jiujiang	1-3 years	Junior college	Full time
Data Recorder (High-tech Zone)	1,000-2,000	Chengdu high-tech zone	Guixi	Experience is unlimited	Technical secondary school/technical secondary school	Full time
data analyst	15,000 to 20,000	Chengdu high-tech zone	Baijia	Experience is unlimited	Undergraduate course	Full time
Data analyst	4 thousand -6 thousand	Wuhou District, Chengdu	Guixi	1-3 years	Undergraduate course	Full time
Java- Cloud Computing and Big Data Products	6 thousand-12 thousand	Wuhou District, Chengdu	Neutralization	1-3 years	Undergraduate course	Full time
Big Data Operations Engineer	10 thousand-15 thousand	jinniu district	Mengzhui bay	1-3 years	Junior college	Full time
Data department-data clerk	4 thousand -6 thousand	Xindu District, Chengdu	Bauhinia	Experience is unlimited	Education is not limited	Full time
Master data platform operation and maintenance consultant	6 thousand -8 thousand	Chengdu	Neutralization	3-5 years	Undergraduate course	Full time
Big Data Development Engineer (School Recruitment)	12 thousand-18 thousand	Chengdu Tianfu New District	Neutralization	Experience is unlimited	Undergraduate course	Campus
Financial data analyst	8000-15000	Chengdu high-tech zone	Neutralization	1-3 years	Undergraduate course	Full time
Data entry clerk/pure civilian+monthly salary 4k+	4 thousand -6 thousand	Chengdu high-tech zone	Neutralization	Experience is unlimited	Junior college	Full time
Operations Specialist (Big Data/Internet Industry)	6 thousand -8 thousand	Chengdu	Shuangnan	Experience is unlimited	Undergraduate course	Full time
Big Data Product Manager	10 thousand-15 thousand	Chengdu	Guixi	3-5 years	Undergraduate course	Full time
Big data researcher	10 thousand-15 thousand	Chengdu	jinsha gold dust	1-3 years	master	Full time
Sales Manager/Key Account Representative (Data Center/Rail Transit/Smart Energy)	4.5 -6 thousand	Chengdu	Neutralization	1-3 years	Junior college	Full time
0332E7- data mining analysis post	10 thousand-15 thousand	Chengdu	Xiaotianzhu Scenic Resort	1-3 years	Undergraduate course	Full time
Financial data analyst	8000-15000	Chengdu	Neutralization	3-5 years	Junior college	Full time
Data communication engineer	12 thousand-24 thousand	Chengdu	Xipu	Experience is unlimited	Undergraduate course	Full time
GIS (geographic information system) data analyst	10 thousand-12 thousand	Chengdu	Guixi	1-3 years	Undergraduate course	Full time
Map data processing engineer	4 thousand -5 thousand	Chengdu	Guixi	1-3 years	Undergraduate course	Full time
Big Data R&D Engineer	8 thousand-16 thousand	Chengdu	Wujin neighborhood	Experience is unlimited	Undergraduate course	Full time
Algorithm engineer (image algorithm/data mining)	8 thousand-10 thousand	Chengdu gaoxin west zone	Xipu	inexperience	master	Full time
Data analyst reserve post	6 thousand -8 thousand	Chengdu	hongxing road	Experience is unlimited	Junior college	Full time
In-house data processor	6 thousand -8 thousand	Wuhou District, Chengdu	Bauhinia	Experience is unlimited	Junior college	Full time
Data Analysis Specialist-Logistics Department	4 thousand -6 thousand	Chengdu	Xindu	1-3 years	Undergraduate course	Full time
Data manager	4 thousand -6 thousand	Chengdu high-tech zone	Neutralization	Experience is unlimited	Undergraduate course	Full time
Data processor in surveying and mapping industry	4 thousand -6 thousand	Chengdu	Tianhui	1-3 years	Junior college	Full time
Credit risk control (financial data analyst direction)	6 thousand-10 thousand	Chengdu	Huayang	3-5 years	Undergraduate course	Full time
Software Development Engineer (Java), Big Data Department, Information Management Center, Head Office (J 14893)	8000-15000	Chengdu	Sungang	1-3 years	Undergraduate course	Full time
Senior sales manager (data center /IDC)	12,000 to 20,000	Chengdu	Guixi	5-10 years	Junior college	Full time
Big Data Product Manager	8 thousand-10 thousand	Chengdu	Guixi	3-5 years	Undergraduate course	Full time
Cloud data center system engineer	8 thousand-16 thousand	Chengdu	Wujin neighborhood	Experience is unlimited	Undergraduate course	Full time
IT Administrator/Information Operations Specialist/Data Processing Specialist	4 thousand -6 thousand	Chengdu	parachute tower	1-3 years	Junior college	Full time
Big data analyst	20,000 to 30,000	Wuhou District, Chengdu	Moziqiao	5-10 years	master	Part-time/temporary
Data Link Systems Engineer (Campus Recruitment)	10 thousand-20 thousand	Chengdu	Xipu	inexperience	master	Full time
Cloud data center network security engineer	8 thousand-16 thousand	Chengdu	Wujin neighborhood	Experience is unlimited	Undergraduate course	Full time
Data processing engineer	6 thousand -8 thousand	Chengdu	Niushikou	Experience is unlimited	Education is not limited	Full time
Big data architect	30,000 to 40,000	Chengdu high-tech zone	Guixi	3-5 years	Undergraduate course	Full time
data analyst	12,000 to 20,000	Chengdu	Guixi	5-10 years	Undergraduate course	Full time
Internet data analysis specialist	6 thousand -8 thousand	Chengdu	Liucheng	Experience is unlimited	Junior college	Full time
Operation support post (data analysis and cost optimization direction)	6 thousand -8 thousand	Xindu District, Chengdu	Sanhe	3-5 years	Junior college	Full time
Data Center Operations Engineer	8000-15000	Chengdu	Bulb tube	3-5 years	Junior college	Full time
Technology and finance Gang (big data development direction)	8 thousand-12 thousand	Chengdu gaoxin west zone	Neutralization	inexperience	Undergraduate course	Full time
Senior data mining engineer	15 thousand-25 thousand	Chengdu	Huayang	3-5 years	Undergraduate course	Full time
Big data development engineer	10 thousand-15 thousand	Chengdu	Xipu	3-5 years	Junior college	Full time
Medical Information/Data Analyst (R&D post)	6 thousand-12 thousand	Chengdu Tianfu New District	Zhengxing	Experience is unlimited	master	Full time
Python+java development engineer (data mining and database construction)	75 thousand-15 thousand	Chengdu	Zhengxing	1-3 years	master	Full time
English full-time translation (combined recruitment)	3 thousand -5 thousand	Chengdu	Wangjiaguai	1-3 years	Undergraduate course	Full time
Senior English full-time translator (combined recruitment)	4 thousand -6 thousand	Chengdu	Wangjiaguai	1-3 years	Undergraduate course	Full time
analyst	8 thousand-10 thousand	Chengdu	hongxing road	Experience is unlimited	Junior college	Full time
Market analyst	10 thousand-15 thousand	Chengdu	Taisheng road	1-3 years	Undergraduate course	Full time
Financial Intern (2021)	Two thousand-three thousand	Chengdu	Gongxing neighborhood	inexperience	Undergraduate course	Internship
Channel resident clerk	4 thousand -6 thousand	Chengdu	Dongsheng	Experience is unlimited	Junior college	Full time
Market analyst, salary 6000/ buy six insurance and one gold	6 thousand -8 thousand	Chengdu	Taisheng road	Under 1 year	Junior college	Full time
Ping An Bank Credit Card Overdue Collection Customer Service (Non-sales)	8000-15000	Qingyang District, Chengdu	Taisheng road	Experience is unlimited	Junior college	Full time
Bank credit card compliance collection	8000-15000	Qingyang District, Chengdu	Taisheng road	Experience is unlimited	Junior college	Full time
Ping An M3 reminds customer service for repayment (non-sales)	8000-15000	Qingyang District, Chengdu	Taisheng road	Experience is unlimited	Technical secondary school/technical secondary school	Full time
M1 collection customer service (non-sales)	8000-15000	Qingyang District, Chengdu	Taisheng road	Experience is unlimited	Junior college	Full time
Customer service for overdue collection of bank credit cards (non-sales)	8000-15000	Qingyang District, Chengdu	Taisheng road	Experience is unlimited	Technical secondary school/technical secondary school	Full time
Network information labeling post	6 thousand -8 thousand	Wuhou District, Chengdu	fragrant grass	inexperience	Undergraduate course	Full time
JD.COM daojia raw & fresh food operation	3 thousand -5 thousand	Chengdu	jinsha gold dust	inexperience	Junior college	Internship
Tmall direct sales official customer service+five insurance and one gold	3.5 -5.5 thousand	Chengdu	Bauhinia	Experience is unlimited	Junior college	Full time
Credit card collector	8000-15000	Qingyang District, Chengdu	Taisheng road	inexperience	Junior college	Campus
Bank M3 Collection Customer Service (10K+)	09 thousand-12 thousand	Qingyang District, Chengdu	Taisheng road	Experience is unlimited	Technical secondary school/technical secondary school	Full time
Statistical analysis of post, five insurance, one gold and two weekends	5 thousand -9 thousand	Chengdu	Gongxing neighborhood	Experience is unlimited	Undergraduate course	Full time
sales assistant	4 thousand -6 thousand	jinniu district	Sima bridge	1-3 years	Junior college	Full time
Bank M3 internal urging customer service specialist (non-sales)	8000-15000	Qingyang District, Chengdu	Taisheng road	Experience is unlimited	Technical secondary school/technical secondary school	Full time
Pure customer service position	3 thousand -6 thousand	Chengdu	Bauhinia	Experience is unlimited	Junior college	Full time
Remind repayment customer service specialist (non-sales)	8000-15000	Qingyang District, Chengdu	Taisheng road	Experience is unlimited	Education is not limited	Full time
M1 reminds repayment customer service specialist (non-sales)	8000-15000	Qingyang District, Chengdu	Taisheng road	Experience is unlimited	Technical secondary school/technical secondary school	Full time
Commodity specialist	5 thousand -7 thousand	jinniu district	remmin beilu	1-3 years	Junior college	Full time
Database development/implementation (intern)	Two thousand-four thousand	Qingyang District, Chengdu	brilliance	inexperience	Undergraduate course	Internship
researcher	4 thousand -8 thousand	Chengdu	Taisheng road	1-3 years	Undergraduate course	Full time
Market analysis (weekend break)	6 thousand -8 thousand	Chengdu	Taisheng road	1-3 years	Junior college	Full time
E-commerce direct-selling customer service+five insurances and one gold	4 thousand -5 thousand	Chengdu	Bauhinia	Experience is unlimited	Junior college	Full time
Operation post (1 year experience)	3 thousand -6 thousand	Chengdu	Gaosheng bridge	1-3 years	Junior college	Full time
net development intern	3 thousand -5 thousand	Chengdu	Gongxing neighborhood	inexperience	Junior college	Internship
Network optimization engineer assistant, can accept fresh graduates	4 thousand -8 thousand	Chengdu	Dongguang	Experience is unlimited	Technical secondary school/technical secondary school	Full time
Key account manager	4 thousand -8 thousand	Chengdu	Taisheng road	1-3 years	Undergraduate course	Full time
Clover Tide Goods Control/Commodity Specialist	4 thousand -6 thousand	Wuhou District, Chengdu	Yiguan temple	1-3 years	Junior college	Full time
Baidu Finance M1 reminds customer service to remind repayment (non-sales)	8000-15000	Qingyang District, Chengdu	Taisheng road	inexperience	Technical secondary school/technical secondary school	Full time
Desktop operation and maintenance	3 thousand -5 thousand	Wuhou District, Chengdu	Bauhinia	Experience is unlimited	Junior college	Full time
Financial customer service is nine to six	4 thousand -6 thousand	Chengdu	Bauhinia	Experience is unlimited	Junior college	Full time
Non-sales customer service (wrapping)	4 thousand -6 thousand	Wenjiang District, Chengdu	Jinma	Experience is unlimited	Junior college	Full time
Price specialist	4 thousand -6 thousand	Chengdu	Guixi	1-3 years	Undergraduate course	Full time
E-commerce after-sales customer service takes five breaks and two breaks	4 thousand -6 thousand	Chengdu	Bauhinia	1-3 years	Junior college	Full time
Easily enter over 10,000 weekends and sell seats on weekends	10 thousand-15 thousand	Chengdu	Bauhinia	Experience is unlimited	Education is not limited	Full time
Chengdu provident fund operation and maintenance engineer	4 thousand -6 thousand	Chengdu	Xihua	Under 1 year	Junior college	Full time
Market research assistant	4 thousand -6 thousand	Chengdu	Taisheng road	Experience is unlimited	Junior college	Full time
Project implementation supervision	3 thousand -6 thousand	Qingyang District, Chengdu	Taisheng road	1-3 years	Junior college	Full time
Call center recording quality inspection post/double rest, five insurances and one gold	4 thousand -6 thousand	Chengdu	Bauhinia	Under 1 year	Junior college	Full time
human resources specialist	Two thousand-four thousand	Qingyang District, Chengdu	south railway station	Experience is unlimited	Junior college	Full time
Sales manager (undergraduate, base parish of Sichuan university) -MJ000016	3.5 -6 thousand	Chengdu Tianfu New District	Guixi	inexperience	Undergraduate course	Full time
Medical assistant Pengzhou	Two thousand-four thousand	Pengzhou City, Chengdu	Tianpeng	Experience is unlimited	Junior college	Full time
market analysis	6 thousand -8 thousand	Chengdu	hongxing road	1-3 years	Junior college	Full time
Sales back office	4 thousand -6 thousand	Wuhou District, Chengdu	Cuqiao	1-3 years	Junior college	Full time
Statistics Clerk	4 thousand -6 thousand	Dalian	Dongcai	1-3 years	Undergraduate course	Full time
Statistics Clerk	4 thousand -6 thousand	Dalian	Dongcai	1-3 years	Undergraduate course	Full time
Big data development engineer	12,000 to 20,000	Dalian high-tech park	Huangpu road	3-5 years	Undergraduate course	Full time
Data Analysis Specialist/Supervisor	4 thousand -6 thousand	Shahekou District, Dalian	Xinghaiwan	1-3 years	Undergraduate course	Full time
Data analysis specialist	4 thousand -6 thousand	Zhongshan District of Dalian	Erqi square	1-3 years	Undergraduate course	Full time
Big data development engineer	10 thousand-18 thousand	Dalian	Zhongshan Road	3-5 years	Undergraduate course	Full time
data manipulation	6 thousand -8 thousand	Dalian high-tech park	Huoju road	Experience is unlimited	Junior college	Full time
Data operation	6 thousand -8 thousand	Dalian high-tech park	Huoju road	Experience is unlimited	Junior college	Full time
Japanese data processing (input)	Two thousand-four thousand	Dalian	Maritime University	Experience is unlimited	Education is not limited	Full time
Real estate business data (real estate appraisal direction)	6 thousand -8 thousand	Dalian	Zhongshan Road	1-3 years	Undergraduate course	Full time
Image data collection and annotation (Japanese)	4 thousand -6 thousand	Dalian high-tech park	Qixianling	Experience is unlimited	Undergraduate course	Full time
Real Estate Business Data Specialist [Dalian]	6 thousand -8 thousand	Dalian	Zhongshan Road	1-3 years	Undergraduate course	Full time
Big data development engineer	8 thousand-11 thousand	Dalian	Erqi square	3-5 years	Junior college	Full time
Data Operations Assistant (fresh graduates are preferred)	4 thousand -6 thousand	Dalian	South China	inexperience	Junior college	Internship
Big Data and Industrial Internet Project Manager	10 thousand-20 thousand	Dalian	Xiangyang	3-5 years	Undergraduate course	Full time
Data Specialist (Procurement)	2.5 -5 thousand	Dalian development zone	Golden Pebble Beach	1-3 years	Junior college	Full time
data analyst	8 thousand-12 thousand	Dalian	Qixianling	3-5 years	Undergraduate course	Full time
Lanzhou data analyst	8 thousand-10 thousand	Dalian	Huoju road	3-5 years	Undergraduate course	Full time
Data product manager	8000-14000	Dalian	Huoju road	3-5 years	Undergraduate course	Full time
Recruitment of Data Audit/Entry Specialist	4 thousand -6 thousand	Dalian	Huoju road	Experience is unlimited	Education is not limited	Full time
IT Data Analysis and Entry Specialist	3.5 -5.5 thousand	Dalian	Huoju road	Experience is unlimited	Education is not limited	Full time
Data analysis assistant	4.6 -5.8 thousand	Dalian	Huoju road	Experience is unlimited	Junior college	Full time
Recruitment of Data Auditor	3.5 -5.5 thousand	Dalian	Huoju road	Experience is unlimited	Junior college	Full time
Recruitment of Content Data Entry Specialist	3.5 -5.5 thousand	Dalian	Huoju road	Experience is unlimited	Junior college	Full time
Looking for a data analyst	3.5 -5.5 thousand	Dalian	Huoju road	Experience is unlimited	Junior college	Full time
Data analysis specialist	4 thousand -6 thousand	Dalian high-tech park	Huoju road	Experience is unlimited	Junior college	Full time
Urgent recruitment of data auditors	3.5 -5.5 thousand	Dalian high-tech park	Huoju road	Experience is unlimited	Technical secondary school/technical secondary school	Full time
Urgent recruitment of data entry staff	3.5 -5.5 thousand	Dalian high-tech park	Huoju road	Experience is unlimited	Technical secondary school/technical secondary school	Full time
Urgent recruitment of statistical analysts	3.5 -5.5 thousand	Dalian high-tech park	Huoju road	Experience is unlimited	Technical secondary school/technical secondary school	Full time
Data Auditor (double break)	4 thousand -6 thousand	Dalian high-tech park	Huoju road	Experience is unlimited	Technical secondary school/technical secondary school	Full time
Data Analysis Audit Specialist (double break)	4 thousand -6 thousand	Dalian	Huoju road	Experience is unlimited	Education is not limited	Full time
Audit and analysis of materials/data	4 thousand -6 thousand	Dalian	Huoju road	Experience is unlimited	Junior college	Full time
Data/Picture Examiner	4 thousand -6 thousand	Dalian	Huoju road	Experience is unlimited	Junior college	Full time
Data requirement analysis	4 thousand -6 thousand	Dalian	Huoju road	Experience is unlimited	Junior college	Full time
Assistant data communication engineer	4 thousand -6 thousand	Dalian	Huoju road	Experience is unlimited	Junior college	Full time
Data statistician	4 thousand -6 thousand	Xigang District, Dalian	Zhongshan Road	Experience is unlimited	High school	Full time
IT data auditor	4 thousand -6 thousand	Dalian high-tech park	Huoju road	Experience is unlimited	Technical secondary school/technical secondary school	Full time
Data processor	Two thousand-four thousand	Dalian	Zhongshan Road	Under 1 year	Junior college	Full time
Data statistician	4 thousand -6 thousand	Dalian	Zhongshan Road	Under 1 year	Technical secondary school/technical secondary school	Full time
Data engineer intern	Two thousand-four thousand	Shahekou District, Dalian	Software park	inexperience	Undergraduate course	Internship
Data statistician	3 thousand -4 thousand	Dalian	Zhongshan Road	Experience is unlimited	Junior college	Full time
Data Audit Entry Specialist	3.5 -5.5 thousand	Dalian high-tech park	Huoju road	Experience is unlimited	Technical secondary school/technical secondary school	Full time
Data specialist	3 thousand -5 thousand	Dalian high-tech park	Maritime University	Experience is unlimited	Education is not limited	Full time
Data statistician	4 thousand -6 thousand	Dalian	Zhongshan Road	1-3 years	Junior college	Full time
Data statistician	4 thousand -6 thousand	Dalian	Zhongshan Road	3-5 years	Junior college	Full time
Data analyst	3.5k-4.5k	Dalian development zone	Advanced	3-5 years	Technical secondary school/technical secondary school	Full time
Japanese Data Processing Specialist/Japanese Entry	4 thousand -6 thousand	Dalian	Huoju road	Experience is unlimited	Junior college	Full time
Data statistician	4 thousand -6 thousand	Dalian	Zhongshan square	3-5 years	Junior college	Full time
2021 Dalian Big Data Intern	Two thousand-four thousand	Dalian high-tech park	Huangpu road	inexperience	Undergraduate course	Campus
Data statistician	6 thousand -8 thousand	Dalian	Airport	3-5 years	Undergraduate course	Full time
Data analysis specialist	3.5 -5.5 thousand	Dalian high-tech park	Huoju road	Experience is unlimited	Technical secondary school/technical secondary school	Full time
data processing	3 thousand -5 thousand	Dalian	Xinghaiwan	Experience is unlimited	Junior college	Full time
Data analysis clerk	4 thousand -6 thousand	Dalian	Huoju road	Experience is unlimited	Junior college	Full time
Data annotation	1.5k-2.5k	Dalian high-tech park	Huangpu road	inexperience	Junior college	Internship
Japanese input (Japanese data entry)	2.5 -5 thousand	Dalian	Youhao square	Experience is unlimited	Education is not limited	Full time
Big data analyst (accepting this year)	5 thousand -9 thousand	Dalian	Zhongshan Road	Experience is unlimited	Education is not limited	Full time
Data product manager	10 thousand-15 thousand	Shahekou District, Dalian	Software park	5-10 years	Undergraduate course	Full time
Data processor	4 thousand -6 thousand	Zhongshan District of Dalian	Zhongshan square	1-3 years	Undergraduate course	Full time
Data annotation	Negotiable	Dalian	Software park	inexperience	Junior college	Internship
Data Clerk (Civilian Post)	Negotiable	Ganjingzi District, Dalian	Xinzhaizi	1-3 years	Junior college	Full time
data analyst	8 thousand-10 thousand	Zhongshan District of Dalian	Zhanbei	Experience is unlimited	Junior college	Full time
data analyst	8 thousand-10 thousand	Dalian	civil liberties	Experience is unlimited	Junior college	Full time
Data product manager	8 thousand-13 thousand	Dalian high-tech park	Qixianling	5-10 years	Undergraduate course	Full time
Data engineer	8 thousand-10 thousand	Dalian	Qixianling	3-5 years	Undergraduate course	Full time
Data annotation intern	Negotiable	Dalian	Software park	Experience is unlimited	Junior college	Full time
Sales data analysis expert	15,000 to 20,000	Dalian	Software park	Experience is unlimited	Undergraduate course	Full time
A clerk (data analysis assistant) is urgently hired	3 thousand -4.5 thousand	Dalian	Zhongshan Road	1-3 years	Undergraduate course	Full time
Financial product data processor	8 thousand-10 thousand	Zhongshan District of Dalian	Zhanbei	1-3 years	Junior college	Full time
data analyst	8 thousand-10 thousand	Dalian	Software park	1-3 years	Undergraduate course	Full time
AI data annotation intern	Negotiable	Shahekou District, Dalian	Software park	inexperience	Junior college	Full time
Data processor	3 thousand -6 thousand	Dalian	Zhongshan Road	Experience is unlimited	Junior college	Full time
Data statistician	3 thousand -4 thousand	Dalian	Liangjiadian town	1-3 years	Junior college	Full time
Java development engineer (data interface development direction)	8 thousand-10 thousand	Dalian high-tech park	Lingshui	3-5 years	Junior college	Full time
Data annotation intern	Two thousand-four thousand	Dalian high-tech park	Huoju road	inexperience	Undergraduate course	Full time
Data analyst	Two thousand-four thousand	Ganjingzi District, Dalian	Malan	1-3 years	Junior college	Full time
Sales data analysis, five insurances, one gold and all benefits	8 thousand-10 thousand	Ganjingzi District, Dalian	Spring willow	Experience is unlimited	Undergraduate course	Full time
Data acquisition specialist	3 thousand -6 thousand	Ganjingzi District, Dalian	Xinzhaizi	1-3 years	Junior college	Full time
Japanese data analysis	3.5 -6 thousand	Dalian high-tech park	Huoju road	Experience is unlimited	Junior college	Full time
Sales data analysis	4 thousand -6 thousand	Shahekou District, Dalian	Yellow river road	1-3 years	Junior college	Full time
Data development engineer	8 thousand-13 thousand	Dalian	Lijia	Experience is unlimited	Undergraduate course	Full time
Information/Mathematics Big Data Development (weekend break)	4 thousand -6 thousand	Dalian high-tech park	Huoju road	Experience is unlimited	Technical secondary school/technical secondary school	Full time
data analyst	8 thousand-12 thousand	Dalian	Renmin Road	Under 1 year	Junior college	Full time
Mechanical data collation (Dalian) (J10025)	Two thousand-four thousand	Shahekou District, Dalian	Software park	1-3 years	Junior college	Full time
Data specialist	3 thousand -4.5 thousand	Dalian	Zhongshan Road	Experience is unlimited	Junior college	Full time
Big data development engineer (internship)	4 thousand -6 thousand	Dalian high-tech park	Huoju road	Experience is unlimited	Junior college	Full time
Data evaluation	Negotiable	Dalian	Zhongshan Road	1-3 years	Undergraduate course	Full time
Senior Data Operations Specialist	5 thousand -6.5 thousand	Dalian	Zhongshan Road	1-3 years	Undergraduate course	Full time
Financial data specialist+five insurance, one gold and two holidays 6-12k	8 thousand-10 thousand	Shahekou District, Dalian	Software park	1-3 years	Undergraduate course	Full time
Data processor	Two thousand-four thousand	Shahekou District, Dalian	Zhongshan Road	Under 1 year	Junior college	Full time
Java development engineer (data interface development direction)	6 thousand -8 thousand	Dalian	Lingshui	3-5 years	Undergraduate course	Full time
Senior data analysis expert /Associate Director	30,000 to 50,000	Dalian	Software park	5-10 years	master	Full time
Big Data Cloud Computing Development Engineer	4 thousand -6 thousand	Dalian	Jiefang Square	Experience is unlimited	Junior college	Full time
Independent research and development of listed companies -Java senior development engineer (big data/security/architecture direction)	15 thousand-25 thousand	Dalian	Huoju road	5-10 years	Junior college	Full time
Financial data analyst	6 thousand -8 thousand	Dalian	Zhongshan Road	1-3 years	Undergraduate course	Full time
Data Analyst Manager/ Data Analysis Manager (python/AI)	20,000 to 30,000	Dalian high-tech park	Huoju road	5-10 years	Junior college	Full time
Data Analyst- data analyst	10 thousand-15 thousand	Dalian	Neusoft	Experience is unlimited	Undergraduate course	Full time
Data Processing of Financial General Ledger (English Direction)	7 thousand-12 thousand	Shahekou District, Dalian	Software park	1-3 years	Technical secondary school/technical secondary school	Full time
Data analyst specialist/supervisor	4 thousand -6 thousand	Shahekou District, Dalian	Xinghaiwan	1-3 years	Undergraduate course	Full time
Urgent employment of data analyst	4 thousand -6 thousand	Dalian	Zhongshan Road	1-3 years	Undergraduate course	Full time
Data development engineer	8 thousand-10 thousand	Dalian	Zhongshan Road	Experience is unlimited	Undergraduate course	Full time
Data development engineer	8 thousand-10 thousand	Dalian high-tech park	Huangpu road	1-3 years	Junior college	Full time
Data capture engineer	3 thousand -6 thousand	Dalian	Qixianling	1-3 years	Junior college	Full time
Data analyst (technical post)	6 thousand -8 thousand	Zhongshan District of Dalian	Shanping steet	1-3 years	Undergraduate course	Full time
Data analysis assistant	3 thousand -4.5 thousand	Dalian	Zhongshan Road	1-3 years	Undergraduate course	Full time
Financial product data processing process specialist (Japanese BPO)	4 thousand -6 thousand	Dalian high-tech park	Qixianling	1-3 years	Junior college	Full time
Data processing (entry, check)	3 thousand -3.5 thousand	Shahekou District, Dalian	Zhongshan Road	Experience is unlimited	Junior college	Full time
DWH Support/ data warehouse operation and maintenance engineer	15 thousand-25 thousand	Dalian	Neusoft	3-5 years	Junior college	Full time
data analyst	6 thousand -8 thousand	Dalian high-tech park	Huoju road	Experience is unlimited	Undergraduate course	Full time
Procurement data analysis specialist	4 thousand -6 thousand	Dalian development zone	Dongjiagou	1-3 years	Undergraduate course	Full time
Java development engineer (data interface development direction)	8000-15000	Dalian	Maritime University	3-5 years	Undergraduate course	Full time
Japanese data processing quality responsibility	5.5 thousand -7 thousand	Ganjingzi District, Dalian	Xinzhaizi	Experience is unlimited	Junior college	Full time
Head of data center operations	15,000 to 20,000	Dalian	Zhongshan square	Over 10 years	Undergraduate course	Full time
Big data development engineer	Negotiable	Dalian	Zhongshan Road	1-3 years	Undergraduate course	Full time
Technology- data governance expert/consultant	Negotiable	Dalian	Software park	5-10 years	Junior college	Full time
Data processor (excel operation)	Two thousand-four thousand	Shahekou District, Dalian	Zhongshan Road	inexperience	Undergraduate course	Full time
Big data development engineer	4 thousand -6 thousand	Dalian	Qixianling	Experience is unlimited	Junior college	Full time
Urgent employment of data analyst	4.5 -6 thousand	Dalian	Zhongshan Road	1-3 years	Undergraduate course	Full time
Independent R&D Project-Test Manager/Supervisor (Big Data Direction)	10 thousand-18 thousand	Dalian	Huoju road	3-5 years	Undergraduate course	Full time
Data development engineer	5 thousand-10 thousand	Dalian	Zhongshan square	3-5 years	Undergraduate course	Full time
Data analyst	10 thousand-15 thousand	Dalian	Zhongshan Road	3-5 years	Undergraduate course	Full time
Japanese drug data analysis and processing specialist (urgently hired)	5 thousand -9 thousand	Dalian	Huoju road	Experience is unlimited	Education is not limited	Full time
European and American intermediate java development engineer (big data direction)	8 thousand-10 thousand	Dalian high-tech park	Qixianling	3-5 years	Junior college	Full time
Software Test Quality Manager /QA (Big Data Direction)	14,000 to 18,000	Dalian	Software park	5-10 years	Undergraduate course	Full time
Data processor	3 thousand -3.5 thousand	Shahekou District, Dalian	Zhongshan Road	Experience is unlimited	Junior college	Full time
Data Processing of Fashion Magazine	Two thousand-four thousand	Dalian	Polytechnic university	Experience is unlimited	Education is not limited	Full time
Senior Java development engineer in China (big data direction)	10 thousand-15 thousand	Dalian	Maritime University	3-5 years	Junior college	Full time
Data entry.	3.5 -6 thousand	Dalian development zone	Dongjiagou	1-3 years	Undergraduate course	Full time
English data analysis specialist	4 thousand -6 thousand	Dalian	Software park	1-3 years	Undergraduate course	Full time
Japanese Process Specialist-Financial Product Data Processing	4 thousand -6 thousand	Dalian high-tech park	Qixianling	1-3 years	Junior college	Full time
Data Analyst (Sanitation Industry)	4 thousand -8 thousand	Zhongshan District of Dalian	Tiger Beach	1-3 years	Undergraduate course	Full time
Government Project-Senior Test Manager/Supervisor (Big Data Direction)	13,000 to 18,000	Dalian	Software park	3-5 years	Junior college	Full time
Data center operation and maintenance	10 thousand-15 thousand	Dalian	civil liberties	Experience is unlimited	Junior college	Full time
Big data analysis	Negotiable	Dalian	Zhongshan Road	1-3 years	Undergraduate course	Full time
Japanese Enterprise Financial Data Processing Specialist (Japanese)	4 thousand -6 thousand	Dalian high-tech park	Qixianling	Experience is unlimited	Junior college	Full time
Sales data analyst	5 thousand-10 thousand	Dalian	Shuangd port	3-5 years	Undergraduate course	Full time
Chief Expert of Sinopec Research Institute-Institute (Artificial Intelligence and Big Data Direction)	50,000 to 70,000	Dalian high-tech park	Huoju road	5-10 years	master	Full time
Data processor	3 thousand -4 thousand	Dalian	Zhongshan Road	Experience is unlimited	Junior college	Full time
Japanese and English data analysis	6 thousand -8 thousand	Shahekou District, Dalian	Software park	Experience is unlimited	Junior college	Full time
Big data algorithm engineer	Negotiable	Dalian	Zhongshan Road	Experience is unlimited	Undergraduate course	Full time
Purchase data entry	Two thousand-four thousand	Ganjingzi District, Dalian	Spring willow	Experience is unlimited	Junior college	Full time
Japanese Data Processing Specialist (Dalian) (J10058)	4 thousand -6 thousand	Dalian	Software park	1-3 years	Junior college	Full time
Japanese Biomedical Data Processing Specialist (urgently hired)	4 thousand -7 thousand	Dalian	Qixianling	Experience is unlimited	Education is not limited	Full time
Independent research and development -toG- test manager/supervisor (non-big data direction)	10 thousand-15 thousand	Dalian	Software park	3-5 years	Junior college	Full time
Big data development engineer	10 thousand-15 thousand	Dalian	Liaoshi	3-5 years	Undergraduate course	Full time
Big data development engineer	7,000-14,000	Shahekou District, Dalian	Zhongshan Road	3-5 years	Undergraduate course	Full time
Junior middle-level development engineer of big data in financial projects	6 thousand-10 thousand	Shahekou District, Dalian	Zhongshan Road	1-3 years	Undergraduate course	Full time
Data processor-data center	Two thousand-four thousand	Dalian	Zhongshan Road	Experience is unlimited	Junior college	Full time
Big Data Product Manager (5)	Negotiable	Dalian	civil liberties	5-10 years	Undergraduate course	Full time
Data center customer service	2.5k-3.5k	Zhongshan District of Dalian	Zhongshan square	1-3 years	Undergraduate course	Full time
Famous Top 500 Foreign Enterprises-Japanese Data Analysis/General Affairs	4 thousand -8 thousand	Dalian	Software park	Experience is unlimited	Junior college	Full time
Senior development engineer of big data in financial projects	10 thousand-20 thousand	Shahekou District, Dalian	Zhongshan Road	3-5 years	Undergraduate course	Full time
Big data development engineer	8 thousand-12 thousand	Shahekou District, Dalian	Xinghaiwan	1-3 years	Undergraduate course	Full time
Big data development engineer	15,000 to 20,000	Ganjingzi District, Dalian	Qixianling	3-5 years	Undergraduate course	Full time
Big data development	10 thousand-15 thousand	Dalian	Qixianling	3-5 years	Junior college	Full time
Senior position in big data	15,000 to 20,000	Shahekou District, Dalian	Xinghai Square	5-10 years	Undergraduate course	Full time
Big data architect	18,000 to 25,000	Dalian	Huoju road	5-10 years	Undergraduate course	Full time
Big data development engineer	6 thousand -8 thousand	Dalian	Zhongshan Road	1-3 years	Undergraduate course	Full time
Big data development engineer	4 thousand -6 thousand	Dalian	Lingshui	Experience is unlimited	Junior college	Full time
Technology-BigdataTA/SA Big Data/Solution Architect	Negotiable	Dalian	Software park	5-10 years	Junior college	Full time
(Part-time) Channel Manager of Data Center Filing System and Principal System	8 thousand-10 thousand	Dalian	Qixianling	1-3 years	Junior college	Part-time/temporary
Big data development engineer	15,000 to 30,000	Dalian	Neusoft	Experience is unlimited	Education is not limited	Full time
datician\data mining engineer	4 thousand -8 thousand	Dalian	White cloud	1-3 years	Junior college	Full time
JAVA software trainer /web front-end trainer/big data development trainer	8 thousand-10 thousand	Dalian	Golden Pebble Beach	3-5 years	Undergraduate course	Full time
Technology- Big Data/Artificial Intelligence/Cloud Technology Engineer-Japanese	Negotiable	Dalian	Huoju road	3-5 years	Junior college	Full time
Data Processing of English Fashion Magazine	Two thousand-four thousand	Dalian	Polytechnic university	Experience is unlimited	Education is not limited	Full time
Big data architect	20,000 to 30,000	Dalian high-tech park	Qixianling	Experience is unlimited	Undergraduate course	Full time
(part-time) data center level protection business channel manager	8 thousand-10 thousand	Dalian	Qixianling	1-3 years	Junior college	Part-time/temporary
Big data development engineer	8000-15000	Dalian	Huoju road	3-5 years	Undergraduate course	Full time
Big data development engineer	20,000 to 30,000	Dalian high-tech park	Huangpu road	5-10 years	Undergraduate course	Full time
Big data architect	20,000 to 30,000	Dalian high-tech park	Xinghaiwan	Experience is unlimited	Undergraduate course	Full time
Java engineer (data interface development direction)	8 thousand-10 thousand	Dalian high-tech park	Lingshui	3-5 years	Junior college	Full time
Data specialist	8 thousand-16 thousand	Shahekou District, Dalian	Liaoshi	1-3 years	Undergraduate course	Full time
Sales data analysis	6 thousand -8 thousand	Dalian	Zhongshan Road	Experience is unlimited	Junior college	Full time
Statistics Clerk	4 thousand -6 thousand	Dalian	Dongcai	1-3 years	Undergraduate course	Full time
Big data development engineer	12,000 to 20,000	Dalian high-tech park	Huangpu road	3-5 years	Undergraduate course	Full time
Data Analysis Specialist/Supervisor	4 thousand -6 thousand	Shahekou District, Dalian	Xinghaiwan	1-3 years	Undergraduate course	Full time
Data analysis specialist	4 thousand -6 thousand	Zhongshan District of Dalian	Erqi square	1-3 years	Undergraduate course	Full time
Big data development engineer	10 thousand-18 thousand	Dalian	Zhongshan Road	3-5 years	Undergraduate course	Full time
data manipulation	6 thousand -8 thousand	Dalian high-tech park	Huoju road	Experience is unlimited	Junior college	Full time
Data operation	6 thousand -8 thousand	Dalian high-tech park	Huoju road	Experience is unlimited	Junior college	Full time
Japanese data processing (input)	Two thousand-four thousand	Dalian	Maritime University	Experience is unlimited	Education is not limited	Full time
Real estate business data (real estate appraisal direction)	6 thousand -8 thousand	Dalian	Zhongshan Road	1-3 years	Undergraduate course	Full time
Image data collection and annotation (Japanese)	4 thousand -6 thousand	Dalian high-tech park	Qixianling	Experience is unlimited	Undergraduate course	Full time
Real Estate Business Data Specialist [Dalian]	6 thousand -8 thousand	Dalian	Zhongshan Road	1-3 years	Undergraduate course	Full time
Big data development engineer	8 thousand-11 thousand	Dalian	Erqi square	3-5 years	Junior college	Full time
Data Operations Assistant (fresh graduates are preferred)	4 thousand -6 thousand	Dalian	South China	inexperience	Junior college	Internship
Big Data and Industrial Internet Project Manager	10 thousand-20 thousand	Dalian	Xiangyang	3-5 years	Undergraduate course	Full time
Data Specialist (Procurement)	2.5 -5 thousand	Dalian development zone	Golden Pebble Beach	1-3 years	Junior college	Full time
data analyst	8 thousand-12 thousand	Dalian	Qixianling	3-5 years	Undergraduate course	Full time
Lanzhou data analyst	8 thousand-10 thousand	Dalian	Huoju road	3-5 years	Undergraduate course	Full time
Data product manager	8000-14000	Dalian	Huoju road	3-5 years	Undergraduate course	Full time
Recruitment of Data Audit/Entry Specialist	4 thousand -6 thousand	Dalian	Huoju road	Experience is unlimited	Education is not limited	Full time
IT Data Analysis and Entry Specialist	3.5 -5.5 thousand	Dalian	Huoju road	Experience is unlimited	Education is not limited	Full time
Data analysis assistant	4.6 -5.8 thousand	Dalian	Huoju road	Experience is unlimited	Junior college	Full time
Recruitment of Data Auditor	3.5 -5.5 thousand	Dalian	Huoju road	Experience is unlimited	Junior college	Full time
Recruitment of Content Data Entry Specialist	3.5 -5.5 thousand	Dalian	Huoju road	Experience is unlimited	Junior college	Full time
[truncated: 14,552 more rows]
